# Supplementary material for: Association Study Between Polymorphic Loci in Cholesterol Metabolism Pathway and Gallstone in the Tibetan Population
Source: Front Genet. 2022 May 16;13:902553. doi: 10.3389/fgene.2022.902553 (PMC9149373; doi:10.3389/fgene.2022.902553)
Supplement: Supplementary file 3 [file DataSheet2.xlsx]

## Sheet: Supplementary Table 1
	Supplementary Table 1. Genes in our panel.
	Chr	St	End	Gene	Region
	chr12	125549900	125626800	AACS	Exon
	chr12	125549424	125549923	AACS	PROMOTER_1
	chr9	107546571	107690552	ABCA1	Exon
	chr2	669555	677464	TMEM18	Exon
	chr2	677440	677939	TMEM18	PROMOTER_1
	chr2	21224577	21266970	APOB	Exon
	chr7	48211032	48685133	ABCA13	Exon
	chr7	48210556	48211055	ABCA13	PROMOTER_1
	chr9	107690528	107691027	ABCA1	PROMOTER_1
	chr9	139902356	139923399	ABCA2	Exon
	chr9	139922741	139923240	ABCA2	PROMOTER_1
	chr9	139923375	139923874	ABCA2	PROMOTER_2
	chr17	67243653	67323348	ABCA5	Exon
	chr17	67311775	67312274	ABCA5	PROMOTER_1
	chr17	67323324	67323823	ABCA5	PROMOTER_2
	chr19	1040077	1065449	ABCA7	Exon
	chr19	1039601	1040100	ABCA7	PROMOTER_1
	chr7	87133534	87342664	ABCB1	Exon
	chr2	21266946	21267445	APOB	PROMOTER_1
	chr2	24806845	24807344	NCOA1	PROMOTER_1
	chr7	87342640	87343139	ABCB1	PROMOTER_1
	chr7	87031387	87105044	ABCB4	Exon
	chr7	87105020	87105519	ABCB4	PROMOTER_1
	chr10	101542330	101611413	ABCC2	Exon
	chr10	101541854	101542353	ABCC2	PROMOTER_1
	chr17	48712193	48768586	ABCC3	Exon
	chr17	48711717	48712216	ABCC3	PROMOTER_1
	chr13	95673804	95953725	ABCC4	Exon
	chr13	95953701	95954200	ABCC4	PROMOTER_1
	chr21	43619774	43716527	ABCG1	Exon
	chr21	43619298	43619920	ABCG1	PROMOTER_1
	chr21	43635686	43636185	ABCG1	PROMOTER_2
	chr21	43638766	43639265	ABCG1	PROMOTER_3
	chr21	43639507	43640006	ABCG1	PROMOTER_4
	chr4	89013361	89152499	ABCG2	Exon
	chr4	89080012	89080511	ABCG2	PROMOTER_1
	chr4	89152475	89152974	ABCG2	PROMOTER_2
	chr11	119019725	119031841	ABCG4	Exon
	chr11	119019249	119019748	ABCG4	PROMOTER_1
	chr11	119019798	119020297	ABCG4	PROMOTER_2
	chr2	24807321	24991285	NCOA1	Exon
	chr2	25042776	25142080	ADCY3	Exon
	chr2	25142056	25142555	ADCY3	PROMOTER_1
	chr3	38164513	38178758	ACAA1	Exon
	chr3	38178734	38179233	ACAA1	PROMOTER_1
	chr18	47310192	47340276	ACAA2	Exon
	chr18	47340252	47340751	ACAA2	PROMOTER_1
	chr2	25359397	25359447	rs3731631	Exon
	chr2	27592862	27593361	SNX17	PROMOTER_1
	chr17	7120419	7128441	ACADVL	Exon
	chr17	7119943	7120442	ACADVL	PROMOTER_1
	chr17	7122649	7123148	ACADVL	PROMOTER_2
	chr20	44470452	44486073	ACOT8	Exon
	chr20	44486049	44486548	ACOT8	PROMOTER_1
	chr17	73942804	73975540	ACOX1	Exon
	chr17	73975516	73976015	ACOX1	PROMOTER_1
	chr3	58490926	58522954	ACOX2	Exon
	chr3	58522930	58523429	ACOX2	PROMOTER_1
	chr19	11685800	11689826	ACP5	Exon
	chr19	11688554	11689053	ACP5	PROMOTER_1
	chr19	11689593	11690301	ACP5	PROMOTER_2
	chr16	20634783	20702603	ACSM1	Exon
	chr16	20702579	20703078	ACSM1	PROMOTER_1
	chr16	20775287	20808319	ACSM3	Exon
	chr16	20774811	20775310	ACSM3	PROMOTER_1
	chr7	45613714	45753619	ADCY1	Exon
	chr7	45613238	45614123	ADCY1	PROMOTER_1
	chr5	7396318	7827009	ADCY2	Exon
	chr5	7395842	7396341	ADCY2	PROMOTER_1
	chr2	27593338	27600425	SNX17	Exon
	chr2	27719205	27719704	GCKR	PROMOTER_1
	chr14	24787597	24804302	ADCY4	Exon
	chr14	24804278	24804777	ADCY4	PROMOTER_1
	chr3	123003430	123167417	ADCY5	Exon
	chr3	123135190	123135689	ADCY5	PROMOTER_1
	chr3	123167393	123167892	ADCY5	PROMOTER_2
	chr12	49162349	49182845	ADCY6	Exon
	chr12	49177878	49178377	ADCY6	PROMOTER_1
	chr12	49182821	49183320	ADCY6	PROMOTER_2
	chr16	50300426	50349441	ADCY7	Exon
	chr16	50299950	50300449	ADCY7	PROMOTER_1
	chr16	50321322	50321821	ADCY7	PROMOTER_2
	chr8	131792611	132052860	ADCY8	Exon
	chr8	132052836	132053335	ADCY8	PROMOTER_1
	chr16	4015751	4166211	ADCY9	Exon
	chr16	4166187	4166686	ADCY9	PROMOTER_1
	chr3	186560438	186572518	ADIPOQ	Exon
	chr3	186559962	186560461	ADIPOQ	PROMOTER_1
	chr10	112836765	112840687	ADRA2A	Exon
	chr10	112836289	112836788	ADRA2A	PROMOTER_1
	chr10	115803781	115806692	ADRB1	Exon
	chr10	115803305	115803804	ADRB1	PROMOTER_1
	chr8	37821711	37824209	ADRB3	Exon
	chr8	37824185	37824684	ADRB3	PROMOTER_1
	chr1	230838862	230850361	AGT	Exon
	chr1	230850337	230850836	AGT	PROMOTER_1
	chr3	148415633	148460815	AGTR1	Exon
	chr3	148415157	148415656	AGTR1	PROMOTER_1
	chr3	148447466	148447965	AGTR1	PROMOTER_2
	chr10	5005429	5019959	AKR1C1	Exon
	chr10	5004953	5005452	AKR1C1	PROMOTER_1
	chr10	5238773	5260748	AKR1C4	Exon
	chr10	5238297	5238796	AKR1C4	PROMOTER_1
	chr7	137761153	137801433	AKR1D1	Exon
	chr7	137760677	137761176	AKR1D1	PROMOTER_1
	chr4	74269947	74286040	ALB	Exon
	chr4	74269471	74269970	ALB	PROMOTER_1
	chr5	33988388	34008245	AMACR	Exon
	chr5	34008221	34008720	AMACR	PROMOTER_1
	chr1	63063133	63070513	ANGPTL3	Exon
	chr1	63062657	63063156	ANGPTL3	PROMOTER_1
	chr5	150480984	150537468	ANXA6	Exon
	chr5	150521217	150521716	ANXA6	PROMOTER_1
	chr5	150537444	150537943	ANXA6	PROMOTER_2
	chr14	20923265	20925692	APEX1	Exon
	chr14	20922789	20923288	APEX1	PROMOTER_1
	chr11	129939691	130014731	APLP2	Exon
	chr11	129939215	129939714	APLP2	PROMOTER_1
	chr11	129939962	129940461	APLP2	PROMOTER_2
	chr11	116706499	116708363	APOA1	Exon
	chr11	116708339	116708838	APOA1	PROMOTER_1
	chr1	161192170	161193443	APOA2	Exon
	chr1	161193419	161193918	APOA2	PROMOTER_1
	chr11	116691558	116694036	APOA4	Exon
	chr11	116694012	116694511	APOA4	PROMOTER_1
	chr11	116660819	116663161	APOA5	Exon
	chr11	116663137	116663636	APOA5	PROMOTER_1
	chr2	27719681	27746331	GCKR	Exon
	chr2	38297840	38303348	CYP1B1	Exon
	chr12	7802118	7823220	APOBEC1	Exon
	chr12	7818503	7819002	APOBEC1	PROMOTER_1
	chr16	28505945	28509851	APOBR	Exon
	chr16	28505469	28505968	APOBR	PROMOTER_1
	chr19	45417896	45422512	APOC1	Exon
	chr19	45417420	45417919	APOC1	PROMOTER_1
	chr19	45449214	45452531	APOC2	Exon
	chr19	45448738	45449237	APOC2	PROMOTER_1
	chr11	116700599	116703625	APOC3	Exon
	chr11	116700123	116700622	APOC3	PROMOTER_1
	chr3	195295746	195311101	APOD	Exon
	chr3	195311077	195311576	APOD	PROMOTER_1
	chr19	45408981	45412532	APOE	Exon
	chr19	45408505	45409656	APOE	PROMOTER_1
	chr12	56754984	56756608	APOF	Exon
	chr12	56756584	56757083	APOF	PROMOTER_1
	chr22	36649092	36662104	APOL1	Exon
	chr22	36648616	36649115	APOL1	PROMOTER_1
	chr22	36623425	36636025	APOL2	Exon
	chr22	36635690	36636500	APOL2	PROMOTER_1
	chr6	31620162	31626012	APOM	Exon
	chr6	31619686	31620185	APOM	PROMOTER_1
	chr6	31623170	31623669	APOM	PROMOTER_2
	chr21	27253956	27543471	APP	Exon
	chr21	27512709	27513208	APP	PROMOTER_1
	chr21	27543139	27543946	APP	PROMOTER_2
	chr7	30951390	30963269	AQP1	Exon
	chr7	30950914	30951413	AQP1	PROMOTER_1
	chr7	30960414	30961117	AQP1	PROMOTER_2
	chr18	24436150	24445741	AQP4	Exon
	chr18	24442576	24443075	AQP4	PROMOTER_1
	chr18	24445717	24446216	AQP4	PROMOTER_2
	chr16	25228260	25239838	AQP8	Exon
	chr16	25227784	25228283	AQP8	PROMOTER_1
	chr15	58430383	58476359	AQP9	Exon
	chr15	58429907	58430406	AQP9	PROMOTER_1
	chrX	66763849	66943708	AR	Exon
	chrx	66763373	66763872	AR	PROMOTER_1
	chrx	66788182	66788681	AR	PROMOTER_2
	chr1	231114798	231133034	ARV1	Exon
	chr1	231114322	231114821	ARV1	PROMOTER_1
	chr1	169075922	169100818	ATP1B1	Exon
	chr1	169075446	169075945	ATP1B1	PROMOTER_1
	chr18	55315695	55470352	ATP8B1	Exon
	chr18	55470328	55470827	ATP8B1	PROMOTER_1
	chr9	104124685	104147312	BAAT	Exon
	chr9	104145802	104146301	BAAT	PROMOTER_1
	chr9	104147288	104147787	BAAT	PROMOTER_2
	chr7	43798247	43846859	BLVRA	Exon
	chr7	43797771	43798270	BLVRA	PROMOTER_1
	chr19	40953771	40971750	BLVRB	Exon
	chr19	40971726	40972225	BLVRB	PROMOTER_1
	chr4	75673226	75719907	BTC	Exon
	chr4	75719883	75720382	BTC	PROMOTER_1
	chr7	134779301	134855603	C7ORF49	Exon
	chr7	134854227	134854726	C7ORF49	PROMOTER_1
	chr7	134855277	134856078	C7ORF49	PROMOTER_2
	chr8	86376106	86393043	CA2	Exon
	chr8	86375630	86376129	CA2	PROMOTER_1
	chr11	34460447	34493005	CAT	Exon
	chr11	34459971	34460470	CAT	PROMOTER_1
	chr7	116164814	116199366	CAV1	Exon
	chr7	116164338	116165061	CAV1	PROMOTER_1
	chr7	116165846	116166410	CAV1	PROMOTER_2
	chr3	8775461	8787578	CAV3	Exon
	chr3	8774985	8775484	CAV3	PROMOTER_1
	chr3	42299565	42307687	CCK	Exon
	chr3	42305440	42305939	CCK	PROMOTER_1
	chr3	42307663	42308162	CCK	PROMOTER_2
	chr4	26483235	26492067	CCKAR	Exon
	chr4	26492043	26492542	CCKAR	PROMOTER_1
	chr17	34415993	34417531	CCL3	Exon
	chr17	34417507	34418006	CCL3	PROMOTER_1
	chr17	34199249	34207402	CCL5	Exon
	chr17	34207378	34207877	CCL5	PROMOTER_1
	chr5	86690238	86708875	CCNH	Exon
	chr5	86708722	86709350	CCNH	PROMOTER_1
	chr3	46411608	46417722	CCR5	Exon
	chr3	46411132	46411631	CCR5	PROMOTER_1
	chrY	21154328	21438375	CD24	Exon
	chry	21154529	21155462	CD24	PROMOTER_1
	chry	21438351	21438850	CD24	PROMOTER_2
	chr7	80231479	80303759	CD36	Exon
	chr7	80231003	80231521	CD36	PROMOTER_1
	chr7	80267331	80267830	CD36	PROMOTER_2
	chr7	80274907	80275967	CD36	PROMOTER_3
	chr11	35160392	35250905	CD44	Exon
	chr11	35159916	35160415	CD44	PROMOTER_1
	chr11	617326	625092	CDHR5	Exon
	chr11	625068	625567	CDHR5	PROMOTER_1
	chr19	33792219	33793450	CEBPA	Exon
	chr19	33793471	33793970	CEBPA	PROMOTER_1
	chr9	135937340	135947176	CEL	Exon
	chr9	135936864	135937363	CEL	PROMOTER_1
	chr1	22328124	22338985	CELA3A	Exon
	chr1	22327648	22328147	CELA3A	PROMOTER_1
	chr1	22303393	22315797	CELA3B	Exon
	chr1	22302917	22303416	CELA3B	PROMOTER_1
	chr16	56995810	57017603	CETP	Exon
	chr16	56995334	56995833	CETP	PROMOTER_1
	chr7	117119992	117307187	CFTR	Exon
	chr7	117119516	117120015	CFTR	PROMOTER_1
	chr10	90966206	90967074	CH25H	Exon
	chr10	90967072	90967571	CH25H	PROMOTER_1
	chr15	68500453	68522105	CLN6	Exon
	chr15	68522081	68522580	CLN6	PROMOTER_1
	chr8	1711845	1728758	CLN8	Exon
	chr8	1711369	1711868	CLN8	PROMOTER_1
	chr8	27455733	27472353	CLU	Exon
	chr8	27468955	27469768	CLU	PROMOTER_1
	chr8	27472329	27472828	CLU	PROMOTER_2
	chr3	128889271	128902835	CNBP	Exon
	chr3	128902811	128903310	CNBP	PROMOTER_1
	chr1	207669448	207812779	CR1	Exon
	chr1	207668972	207669471	CR1	PROMOTER_1
	chr2	38303324	38303823	CYP1B1	PROMOTER_1
	chr2	44040230	44065983	ABCG5	Exon
	chr3	41240917	41280858	CTNNB1	Exon
	chr3	41240441	41240940	CTNNB1	PROMOTER_1
	chr10	16866949	17171841	CUBN	Exon
	chr10	17171817	17172316	CUBN	PROMOTER_1
	chr4	74606198	74608206	CXCL8	Exon
	chr4	74605722	74606221	CXCL8	PROMOTER_1
	chr2	44065602	44066458	ABCG8	PROMOTER_1
	chr2	44066078	44105077	ABCG8	Exon
	chr2	47629705	47630204	MSH2	PROMOTER_1
	chr22	43015754	43045430	CYB5R3	Exon
	chr22	43040641	43041140	CYB5R3	PROMOTER_1
	chr22	43042996	43043495	CYB5R3	PROMOTER_2
	chr22	43045406	43045905	CYB5R3	PROMOTER_3
	chr15	74630288	74660106	CYP11A1	Exon
	chr15	74658554	74659053	CYP11A1	PROMOTER_1
	chr15	74660082	74660581	CYP11A1	PROMOTER_2
	chr8	143955764	143961261	CYP11B1	Exon
	chr8	143961237	143961736	CYP11B1	PROMOTER_1
	chr8	143993371	143999284	CYP11B2	Exon
	chr8	143999260	143999759	CYP11B2	PROMOTER_1
	chr10	104590434	104597315	CYP17A1	Exon
	chr10	104597291	104597790	CYP17A1	PROMOTER_1
	chr15	75012805	75017902	CYP1A1	Exon
	chr15	75017878	75018377	CYP1A1	PROMOTER_1
	chr2	47630181	47710113	MSH2	Exon
	chr2	74448569	74570559	SLC4A5	Exon
	chr2	74542153	74542652	SLC4A5	PROMOTER_1
	chr2	74570535	74571034	SLC4A5	PROMOTER_2
	chr10	96698390	96748810	CYP2C9	Exon
	chr10	96697914	96698413	CYP2C9	PROMOTER_1
	chr6	46518078	46620592	CYP39A1	Exon
	chr6	46620568	46621067	CYP39A1	PROMOTER_1
	chr14	100150730	100193089	CYP46A1	Exon
	chr14	100150254	100150753	CYP46A1	PROMOTER_1
	chr7	91742954	91764084	CYP51A1	Exon
	chr7	91763841	91764559	CYP51A1	PROMOTER_1
	chr8	59404009	59412745	CYP7A1	Exon
	chr8	59412721	59413220	CYP7A1	PROMOTER_1
	chr8	65509174	65711373	CYP7B1	Exon
	chr8	65711349	65711848	CYP7B1	PROMOTER_1
	chr3	42915778	42917333	CYP8B1	Exon
	chr3	42917634	42918133	CYP8B1	PROMOTER_1
	chr18	49866517	51057048	DCC	Exon
	chr18	49866041	49866540	DCC	PROMOTER_1
	chr11	75479753	75511578	DGAT2	Exon
	chr11	75479277	75479776	DGAT2	PROMOTER_1
	chr1	55317881	55352946	DHCR24	Exon
	chr1	55352922	55353421	DHCR24	PROMOTER_1
	chr11	71146396	71159502	DHCR7	Exon
	chr11	71159478	71159977	DHCR7	PROMOTER_1
	chr20	31350166	31395734	DNMT3B	Exon
	chr20	31349690	31350189	DNMT3B	PROMOTER_1
	chr20	31367157	31367656	DNMT3B	PROMOTER_2
	chrX	48380139	48386870	EBP	Exon
	chrx	48379663	48380162	EBP	PROMOTER_1
	chr4	110834015	110932636	EGF	Exon
	chr4	110833539	110834038	EGF	PROMOTER_1
	chr7	55086700	55273335	EGFR	Exon
	chr7	55086224	55086723	EGFR	PROMOTER_1
	chr11	64621780	64647210	EHD1	Exon
	chr11	64646241	64646740	EHD1	PROMOTER_1
	chr11	64647186	64647685	EHD1	PROMOTER_2
	chr1	225997751	226033073	EPHX1	Exon
	chr1	225997275	225997834	EPHX1	PROMOTER_1
	chr1	226012501	226013000	EPHX1	PROMOTER_2
	chr8	27348494	27402064	EPHX2	Exon
	chr8	27348018	27348683	EPHX2	PROMOTER_1
	chr19	45854862	45873870	ERCC2	Exon
	chr19	45873846	45874345	ERCC2	PROMOTER_1
	chr10	101911863	101945839	ERLIN1	Exon
	chr10	101945735	101946314	ERLIN1	PROMOTER_1
	chr8	37594072	37611658	ERLIN2	Exon
	chr8	37593596	37594195	ERLIN2	PROMOTER_1
	chr6	152011606	152420126	ESR1	Exon
	chr6	152011130	152011629	ESR1	PROMOTER_1
	chr6	152126307	152126806	ESR1	PROMOTER_2
	chr6	152127953	152128812	ESR1	PROMOTER_3
	chr14	64694226	64805293	ESR2	Exon
	chr14	64749794	64750293	ESR2	PROMOTER_1
	chr14	64761129	64761628	ESR2	PROMOTER_2
	chr14	64805269	64805768	ESR2	PROMOTER_3
	chr2	85808846	85808896	rs1058588	Exon
	chr2	88422548	88427675	FABP1	Exon
	chr1	31838708	31845948	FABP3	Exon
	chr1	31845924	31846423	FABP3	PROMOTER_1
	chr8	82391075	82395498	FABP4	Exon
	chr8	82395474	82395973	FABP4	PROMOTER_1
	chr5	159614349	159665691	FABP6	Exon
	chr5	159613873	159614372	FABP6	PROMOTER_1
	chr5	159625547	159626046	FABP6	PROMOTER_2
	chr5	159655936	159656435	FABP6	PROMOTER_3
	chr8	11653057	11696143	FDFT1	Exon
	chr8	11652581	11653080	FDFT1	PROMOTER_1
	chr8	11659619	11660596	FDFT1	PROMOTER_2
	chr8	11664951	11665924	FDFT1	PROMOTER_3
	chr8	11666152	11666651	FDFT1	PROMOTER_4
	chr1	155278514	155290425	FDPS	Exon
	chr1	155278038	155278703	FDPS	PROMOTER_1
	chr11	110300636	110333217	FDX1	Exon
	chr11	110300160	110300659	FDX1	PROMOTER_1
	chr17	72858914	72869181	FDXR	Exon
	chr17	72864877	72865376	FDXR	PROMOTER_1
	chr17	72869157	72869656	FDXR	PROMOTER_2
	chr18	55217919	55253994	FECH	Exon
	chr18	55253970	55254469	FECH	PROMOTER_1
	chr5	141974830	142077660	FGF1	Exon
	chr11	69514005	69519131	FGF19	Exon
	chr11	69519107	69519606	FGF19	PROMOTER_1
	chr5	141993727	141994226	FGF1	PROMOTER_1
	chr5	142000921	142001420	FGF1	PROMOTER_2
	chr5	142023867	142024366	FGF1	PROMOTER_3
	chr5	142065269	142065768	FGF1	PROMOTER_4
	chr5	142066061	142066560	FGF1	PROMOTER_5
	chr5	142077636	142078135	FGF1	PROMOTER_6
	chr5	176513848	176524702	FGFR4	Exon
	chr5	176513372	176513871	FGFR4	PROMOTER_1
	chr5	176516050	176516549	FGFR4	PROMOTER_2
	chr16	53737850	54145852	FTO	Exon
	chr16	53737374	53737873	FTO	PROMOTER_1
	chr11	117691362	117698832	FXYD2	Exon
	chr11	117695460	117695959	FXYD2	PROMOTER_1
	chr11	117698808	117699307	FXYD2	PROMOTER_2
	chr17	41052789	41063468	G6PC	Exon
	chr17	41052313	41052812	G6PC	PROMOTER_1
	chrX	153760190	153775826	G6PD	Exon
	chrx	153775234	153775733	G6PD	PROMOTER_1
	chrx	153775802	153776301	G6PD	PROMOTER_2
	chr4	144257958	144390367	GAB1	Exon
	chr4	144257482	144257981	GAB1	PROMOTER_1
	chr9	35737141	35749250	GBA2	Exon
	chr9	35749226	35749725	GBA2	PROMOTER_1
	chr2	88427651	88428150	FABP1	PROMOTER_1
	chr2	95939700	95940199	PROM2	PROMOTER_1
	chr1	235491728	235507869	GGPS1	Exon
	chr1	235491252	235491867	GGPS1	PROMOTER_1
	chr20	57414770	57486272	GNAS	Exon
	chr20	57414294	57414793	GNAS	PROMOTER_1
	chr20	57427535	57428034	GNAS	PROMOTER_2
	chr20	57463679	57464178	GNAS	PROMOTER_3
	chr20	57465925	57466424	GNAS	PROMOTER_4
	chr8	144295043	144298912	GPIHBP1	Exon
	chr8	144294567	144295066	GPIHBP1	PROMOTER_1
	chr6	24429235	24489875	GPLD1	Exon
	chr6	24489851	24490350	GPLD1	PROMOTER_1
	chr2	95940176	95954769	PROM2	Exon
	chr2	110843247	110874168	MALL	Exon
	chr1	110230393	110235942	GSTM1	Exon
	chr1	110229917	110230416	GSTM1	PROMOTER_1
	chr1	110279668	110283685	GSTM3	Exon
	chr1	110283661	110284160	GSTM3	PROMOTER_1
	chr11	67351041	67354073	GSTP1	Exon
	chr11	67350565	67351064	GSTP1	PROMOTER_1
	chr22	24376398	24384336	GSTT1	Exon
	chr22	24384312	24384811	GSTT1	PROMOTER_1
	chr16	226625	227435	HBA1	Exon
	chr16	226149	226648	HBA1	PROMOTER_1
	chr11	5246803	5248326	HBB	Exon
	chr11	5248302	5248801	HBB	PROMOTER_1
	chr2	110874144	110874643	MALL	PROMOTER_1
	chr2	113532619	113542996	IL1A	Exon
	chr2	113542972	113543471	IL1A	PROMOTER_1
	chr5	74632968	74656192	HMGCR	Exon
	chr5	74632492	74632991	HMGCR	PROMOTER_1
	chr5	43291208	43313639	HMGCS1	Exon
	chr5	43313615	43314114	HMGCS1	PROMOTER_1
	chr1	120293400	120311580	HMGCS2	Exon
	chr1	120311556	120312055	HMGCS2	PROMOTER_1
	chr22	35777035	35789616	HMOX1	Exon
	chr22	35776559	35777058	HMOX1	PROMOTER_1
	chr12	121416346	121439020	HNF1A	Exon
	chr12	121416048	121416547	HNF1A	PROMOTER_1
	chr20	42984416	43058330	HNF4A	Exon
	chr20	42983940	42984439	HNF4A	PROMOTER_1
	chr20	43029395	43029894	HNF4A	PROMOTER_2
	chr19	35531385	35557216	HPN	Exon
	chr19	35530909	35531408	HPN	PROMOTER_1
	chr1	209859500	209907891	HSD11B1	Exon
	chr1	209859024	209859523	HSD11B1	PROMOTER_1
	chr1	209877635	209878134	HSD11B1	PROMOTER_2
	chr5	118788113	118877714	HSD17B4	Exon
	chr5	118787637	118788190	HSD17B4	PROMOTER_1
	chr1	162760467	162782235	HSD17B7	Exon
	chr1	162759995	162760494	HSD17B7	PROMOTER_1
	chr16	30996494	30999529	HSD3B7	Exon
	chr16	30996018	30996517	HSD3B7	PROMOTER_1
	chr10	1087102	1095086	IDI1	Exon
	chr10	1095062	1095561	IDI1	PROMOTER_1
	chr10	1065432	1071824	IDI2	Exon
	chr10	1071800	1072299	IDI2	PROMOTER_1
	chr12	68549108	68553546	IFNG	Exon
	chr12	68553522	68554021	IFNG	PROMOTER_1
	chr1	206941956	206945864	IL10	Exon
	chr1	206945840	206946339	IL10	PROMOTER_1
	chr5	131993840	131995999	IL13	Exon
	chr5	131993364	131993863	IL13	PROMOTER_1
	chr15	81489194	81601164	IL16	Exon
	chr15	81488718	81489217	IL16	PROMOTER_1
	chr15	81517139	81517638	IL16	PROMOTER_2
	chr15	81588753	81589252	IL16	PROMOTER_3
	chr11	112014294	112034865	IL18	Exon
	chr11	112034841	112035340	IL18	PROMOTER_1
	chr2	113587913	113594381	IL1B	Exon
	chr2	113594357	113594856	IL1B	PROMOTER_1
	chr2	113789291	113789341	rs2305150	Exon
	chr2	113874969	113875468	IL1RN	PROMOTER_1
	chr2	113875445	113890473	IL1RN	Exon
	chr2	113884637	113885136	IL1RN	PROMOTER_2
	chr2	118845549	118846048	INSIG2	PROMOTER_1
	chr5	132009653	132018304	IL4	Exon
	chr5	132009177	132009676	IL4	PROMOTER_1
	chr5	131877478	131879239	IL5	Exon
	chr5	131879215	131879714	IL5	PROMOTER_1
	chr7	22766741	22771217	IL6	Exon
	chr7	22766265	22766764	IL6	PROMOTER_1
	chr7	41729223	41742731	INHBA	Exon
	chr7	41742707	41743206	INHBA	PROMOTER_1
	chr11	2181057	2182464	INS	Exon
	chr11	2182440	2182939	INS	PROMOTER_1
	chr7	155089461	155100093	INSIG1	Exon
	chr7	155088985	155089484	INSIG1	PROMOTER_1
	chr2	118846025	118865923	INSIG2	Exon
	chr2	120197668	120282053	SCTR	Exon
	chr7	150642428	150675427	KCNH2	Exon
	chr7	150652918	150653417	KCNH2	PROMOTER_1
	chr7	150675403	150675902	KCNH2	PROMOTER_2
	chr5	113697991	113832222	KCNN2	Exon
	chr5	113697515	113698014	KCNN2	PROMOTER_1
	chr5	113768726	113769225	KCNN2	PROMOTER_2
	chr12	25362704	25403890	KRAS	Exon
	chr12	25403866	25404365	KRAS	PROMOTER_1
	chr11	71808843	71814458	LAMTOR1	Exon
	chr11	71814434	71814933	LAMTOR1	PROMOTER_1
	chr1	225590980	225616582	LBR	Exon
	chr1	225615816	225616315	LBR	PROMOTER_1
	chr1	225616558	225617057	LBR	PROMOTER_2
	chr16	67973782	67978040	LCAT	Exon
	chr16	67978016	67978515	LCAT	PROMOTER_1
	chr2	120282029	120282528	SCTR	PROMOTER_1
	chr2	133173646	133174145	GPR39	PROMOTER_1
	chr19	11200013	11242017	LDLR	Exon
	chr19	11199537	11200036	LDLR	PROMOTER_1
	chr1	25870051	25893508	LDLRAP1	Exon
	chr1	25869575	25870074	LDLRAP1	PROMOTER_1
	chr7	127881306	127894841	LEP	Exon
	chr7	127880830	127881329	LEP	PROMOTER_1
	chr1	65886310	66102723	LEPR	Exon
	chr1	65885834	65886333	LEPR	PROMOTER_1
	chr1	65990871	65991370	LEPR	PROMOTER_2
	chr15	58724150	58861051	LIPC	Exon
	chr15	58723674	58724173	LIPC	PROMOTER_1
	chr19	42905939	42931603	LIPE	Exon
	chr19	42931579	42932078	LIPE	PROMOTER_1
	chr18	47088376	47116917	LIPG	Exon
	chr18	47087926	47088425	LIPG	PROMOTER_1
	chr16	904507	1021009	LMF1	Exon
	chr16	1020985	1021484	LMF1	PROMOTER_1
	chr16	1031319	1031818	LMF1	PROMOTER_2
	chr8	19796557	19822846	LPL	Exon
	chr8	19796081	19796580	LPL	PROMOTER_1
	chr12	57522257	57606363	LRP1	Exon
	chr12	57521781	57522280	LRP1	PROMOTER_1
	chr11	68080052	68216563	LRP5	Exon
	chr11	68079576	68080075	LRP5	PROMOTER_1
	chr12	12274035	12419836	LRP6	Exon
	chr12	12419812	12420311	LRP6	PROMOTER_1
	chr1	53712665	53793846	LRP8	Exon
	chr1	53793822	53794321	LRP8	PROMOTER_1
	chr4	3514676	3534249	LRPAP1	Exon
	chr4	3533877	3534724	LRPAP1	PROMOTER_1
	chr21	47610993	47648763	LSS	Exon
	chr21	47648739	47649238	LSS	PROMOTER_1
	chr16	79628332	79634647	MAF	Exon
	chr16	79634623	79635122	MAF	PROMOTER_1
	chr2	133174122	133403204	GPR39	Exon
	chr2	135809334	135809833	RAB3GAP1	PROMOTER_1
	chr10	19337675	20023191	MALRD1	Exon
	chr10	19337199	19337698	MALRD1	PROMOTER_1
	chr16	84088029	84150573	MBTPS1	Exon
	chr16	84150549	84151048	MBTPS1	PROMOTER_1
	chrX	21857631	21900798	MBTPS2	Exon
	chrx	21857155	21857654	MBTPS2	PROMOTER_1
	chr18	58038559	58039607	MC4R	Exon
	chr18	58040002	58040501	MC4R	PROMOTER_1
	chr2	135809810	135926376	RAB3GAP1	Exon
	chr2	136545869	136594775	LCT	Exon
	chr17	60023804	60142668	MED13	Exon
	chr17	60142644	60143143	MED13	PROMOTER_1
	chr10	131265429	131565286	MGMT	Exon
	chr10	131264953	131265452	MGMT	PROMOTER_1
	chr14	39703100	39722478	MIA2	Exon
	chr14	39702624	39703123	MIA2	PROMOTER_1
	chr6	31367536	31382941	MICA	Exon
	chr6	31367060	31367559	MICA	PROMOTER_1
	chr6	31370843	31371342	MICA	PROMOTER_2
	chr22	50499987	50524383	MLC1	Exon
	chr22	50523782	50524281	MLC1	PROMOTER_1
	chr22	50524359	50524858	MLC1	PROMOTER_2
	chr6	33762577	33771818	MLN	Exon
	chr6	33771794	33772293	MLN	PROMOTER_1
	chr13	49794449	49796538	MLNR	Exon
	chr13	49793973	49794472	MLNR	PROMOTER_1
	chr16	55512717	55539379	MMP2	Exon
	chr16	55512241	55513079	MMP2	PROMOTER_1
	chr16	55513409	55513908	MMP2	PROMOTER_2
	chr16	55513944	55514443	MMP2	PROMOTER_3
	chr16	55514968	55515467	MMP2	PROMOTER_4
	chr11	102391482	102401503	MMP7	Exon
	chr11	102401479	102401978	MMP7	PROMOTER_1
	chr20	44637522	44645032	MMP9	Exon
	chr20	44637046	44637545	MMP9	PROMOTER_1
	chr17	56347992	56358321	MPO	Exon
	chr17	56358297	56358796	MPO	PROMOTER_1
	chr2	136594751	136595250	LCT	PROMOTER_1
	chr2	136598380	136634072	MCM6	Exon
	chr4	166248793	166263123	MSMO1	Exon
	chr4	166248317	166248816	MSMO1	PROMOTER_1
	chr8	15967569	16050325	MSR1	Exon
	chr8	16050301	16050800	MSR1	PROMOTER_1
	chr16	56623242	56624886	MT3	Exon
	chr16	56622766	56623265	MT3	PROMOTER_1
	chr1	11850712	11866185	MTHFR	Exon
	chr1	11866161	11866660	MTHFR	PROMOTER_1
	chr4	100485210	100544030	MTTP	Exon
	chr4	100484734	100485233	MTTP	PROMOTER_1
	chr11	1074850	1104288	MUC2	Exon
	chr11	1074374	1074873	MUC2	PROMOTER_1
	chr3	195474022	195538869	MUC4	Exon
	chr3	195538845	195539344	MUC4	PROMOTER_1
	chr16	88718908	88729582	MVD	Exon
	chr16	88729496	88729995	MVD	PROMOTER_1
	chr12	110011475	110034407	MVK	Exon
	chr12	110010999	110011498	MVK	PROMOTER_1
	chr20	33543613	33590016	MYH7B	Exon
	chr20	33543137	33543636	MYH7B	PROMOTER_1
	chr6	16129292	16147007	MYLIP	Exon
	chr6	16128816	16129315	MYLIP	PROMOTER_1
	chr8	18248730	18258748	NAT2	Exon
	chr8	18248254	18248753	NAT2	PROMOTER_1
	chr3	172351240	172429033	NCEH1	Exon
	chr3	172429009	172429508	NCEH1	PROMOTER_1
	chr2	136634048	136634547	MCM6	PROMOTER_1
	chr2	169780107	169887858	ABCB11	Exon
	chr8	71025842	71316045	NCOA2	Exon
	chr8	71316021	71316520	NCOA2	PROMOTER_1
	chr17	15935585	16118899	NCOR1	Exon
	chr17	16097954	16098453	NCOR1	PROMOTER_1
	chr17	16118875	16119374	NCOR1	PROMOTER_2
	chr4	103422461	103537776	NFKB1	Exon
	chr4	103421985	103422484	NFKB1	PROMOTER_1
	chr14	35871194	35873985	NFKBIA	Exon
	chr14	35873961	35874460	NFKBIA	PROMOTER_1
	chr6	31514603	31526413	NFKBIL1	Exon
	chr6	31514127	31514626	NFKBIL1	PROMOTER_1
	chr6	31514852	31515351	NFKBIL1	PROMOTER_2
	chr16	50731025	50765755	NOD2	Exon
	chr16	50730549	50731048	NOD2	PROMOTER_1
	chr16	50732760	50733259	NOD2	PROMOTER_2
	chr17	26084247	26127580	NOS2	Exon
	chr17	26127556	26128055	NOS2	PROMOTER_1
	chr7	150688119	150711282	NOS3	Exon
	chr7	150687643	150688142	NOS3	PROMOTER_1
	chr7	150690391	150690890	NOS3	PROMOTER_2
	chr18	21112141	21166606	NPC1	Exon
	chr18	21166582	21167081	NPC1	PROMOTER_1
	chr7	44553021	44580939	NPC1L1	Exon
	chr7	44580915	44581414	NPC1L1	PROMOTER_1
	chr14	74946952	74960109	NPC2	Exon
	chr14	74960085	74960584	NPC2	PROMOTER_1
	chr1	27238311	27240592	NR0B2	Exon
	chr1	27240568	27241067	NR0B2	PROMOTER_1
	chr17	38249311	38257003	NR1D1	Exon
	chr17	38256979	38257478	NR1D1	PROMOTER_1
	chr19	50879655	50885884	NR1H2	Exon
	chr19	50879179	50879678	NR1H2	PROMOTER_1
	chr11	47269826	47290272	NR1H3	Exon
	chr11	47269350	47269849	NR1H3	PROMOTER_1
	chr11	47269948	47270447	NR1H3	PROMOTER_2
	chr11	47278967	47279466	NR1H3	PROMOTER_3
	chr12	100867526	100957292	NR1H4	Exon
	chr12	100867050	100867549	NR1H4	PROMOTER_1
	chr12	100896637	100897136	NR1H4	PROMOTER_2
	chr1	199996705	200143363	NR5A2	Exon
	chr1	199996229	199996728	NR5A2	PROMOTER_1
	chr1	200011452	200011951	NR5A2	PROMOTER_2
	chrX	151999486	152037685	NSDHL	Exon
	chrx	151999010	151999509	NSDHL	PROMOTER_1
	chr6	117996592	118028203	NUS1	Exon
	chr6	117996116	117996615	NUS1	PROMOTER_1
	chr3	9791603	9807844	OGG1	Exon
	chr3	9791127	9791626	OGG1	PROMOTER_1
	chr22	31089744	31302351	OSBP2	Exon
	chr22	31089268	31089767	OSBP2	PROMOTER_1
	chr22	31090292	31090791	OSBP2	PROMOTER_2
	chr22	31159739	31160238	OSBP2	PROMOTER_3
	chr22	31218002	31218501	OSBP2	PROMOTER_4
	chr22	31277167	31277666	OSBP2	PROMOTER_5
	chr3	31703539	32023367	OSBPL10	Exon
	chr3	32023343	32023842	OSBPL10	PROMOTER_1
	chr18	21743118	21977858	OSBPL1A	Exon
	chr18	21852197	21852696	OSBPL1A	PROMOTER_1
	chr18	21891471	21891970	OSBPL1A	PROMOTER_2
	chr18	21977834	21978333	OSBPL1A	PROMOTER_3
	chr20	60813516	60869038	OSBPL2	Exon
	chr20	60813040	60813539	OSBPL2	PROMOTER_1
	chr7	24839777	25019856	OSBPL3	Exon
	chr7	24932241	24932740	OSBPL3	PROMOTER_1
	chr7	25019832	25020331	OSBPL3	PROMOTER_2
	chr11	3109410	3186607	OSBPL5	Exon
	chr11	3186583	3187082	OSBPL5	PROMOTER_1
	chr17	45885632	45899172	OSBPL7	Exon
	chr17	45899148	45899647	OSBPL7	PROMOTER_1
	chr12	76749644	76953614	OSBPL8	Exon
	chr12	76953590	76954089	OSBPL8	PROMOTER_1
	chr20	3869461	3903966	PANK2	Exon
	chr20	3868985	3869740	PANK2	PROMOTER_1
	chr20	3869962	3870461	PANK2	PROMOTER_2
	chr1	55505124	55530551	PCSK9	Exon
	chr1	55504648	55505147	PCSK9	PROMOTER_1
	chr1	55505394	55505893	PCSK9	PROMOTER_2
	chr17	53828315	53853486	PCTP	Exon
	chr17	53827839	53828464	PCTP	PROMOTER_1
	chr8	77895472	77913305	PEX2	Exon
	chr8	77912525	77913024	PEX2	PROMOTER_1
	chr8	77913281	77913780	PEX2	PROMOTER_2
	chr11	100909822	101000569	PGR	Exon
	chr11	100999795	101000294	PGR	PROMOTER_1
	chr11	101000459	101001044	PGR	PROMOTER_2
	chr3	178866286	178952177	PIK3CA	Exon
	chr3	178865810	178866309	PIK3CA	PROMOTER_1
	chr16	14766439	14788551	PLA2G10	Exon
	chr16	14788527	14789026	PLA2G10	PROMOTER_1
	chr10	74695350	74714535	PLA2G12B	Exon
	chr10	74714511	74715010	PLA2G12B	PROMOTER_1
	chr10	95753721	96084862	PLCE1	Exon
	chr10	95753245	95753744	PLCE1	PROMOTER_1
	chr10	95848282	95848781	PLCE1	PROMOTER_2
	chr17	7293679	7298187	PLSCR3	Exon
	chr17	7298163	7298662	PLSCR3	PROMOTER_1
	chr20	44527555	44541028	PLTP	Exon
	chr20	44539634	44540133	PLTP	PROMOTER_1
	chr20	44541004	44541503	PLTP	PROMOTER_2
	chr8	82355608	82359744	PMP2	Exon
	chr8	82359720	82360219	PMP2	PROMOTER_1
	chr1	154897580	154909509	PMVK	Exon
	chr1	154909485	154909984	PMVK	PROMOTER_1
	chr10	118305403	118327335	PNLIP	Exon
	chr10	118304927	118305426	PNLIP	PROMOTER_1
	chr22	44319594	44342287	PNPLA3	Exon
	chr22	44319118	44319617	PNPLA3	PROMOTER_1
	chr7	94928231	94953909	PON1	Exon
	chr7	94953885	94954384	PON1	PROMOTER_1
	chr7	75544395	75615824	POR	Exon
	chr7	75543919	75544418	POR	PROMOTER_1
	chr22	46546474	46631302	PPARA	Exon
	chr22	46545998	46546497	PPARA	PROMOTER_1
	chr6	35310310	35393881	PPARD	Exon
	chr6	35309834	35310333	PPARD	PROMOTER_1
	chr3	12329324	12475669	PPARG	Exon
	chr3	12328848	12329347	PPARG	PROMOTER_1
	chr3	12329935	12330434	PPARG	PROMOTER_2
	chr3	12392500	12392999	PPARG	PROMOTER_3
	chr5	40762855	40798322	PRKAA1	Exon
	chr5	40798298	40798797	PRKAA1	PROMOTER_1
	chr1	57110965	57173411	PRKAA2	Exon
	chr1	57110489	57110988	PRKAA2	PROMOTER_1
	chr2	169887834	169888333	ABCB11	PROMOTER_1
	chr2	171073862	171073912	rs2161916	Exon
	chr1	214161253	214209202	PROX1	Exon
	chr1	214160777	214161276	PROX1	PROMOTER_1
	chr1	214161343	214161842	PROX1	PROMOTER_2
	chr7	142457294	142460896	PRSS1	Exon
	chr7	142456818	142457317	PRSS1	PROMOTER_1
	chr8	143751701	143764170	PSCA	Exon
	chr8	143751225	143751724	PSCA	PROMOTER_1
	chr8	143761373	143761872	PSCA	PROMOTER_2
	chr9	98209169	98279272	PTCH1	Exon
	chr9	98269482	98270199	PTCH1	PROMOTER_1
	chr9	98270323	98270822	PTCH1	PROMOTER_2
	chr9	98270832	98271331	PTCH1	PROMOTER_3
	chr9	98279248	98279747	PTCH1	PROMOTER_4
	chr1	11539270	11596768	PTCHD2	Exon
	chr1	11538794	11539293	PTCHD2	PROMOTER_1
	chr1	186643460	186649584	PTGS2	Exon
	chr1	186649560	186650059	PTGS2	PROMOTER_1
	chr2	173686638	173686688	rs2258180	Exon
	chr2	204732010	204732509	CTLA4	PROMOTER_1
	chr9	110045492	110091962	RAD23B	Exon
	chr9	110045016	110045515	RAD23B	PROMOTER_1
	chr9	110045833	110046332	RAD23B	PROMOTER_2
	chr9	110046549	110047048	RAD23B	PROMOTER_3
	chr1	182544502	182558419	RNASEL	Exon
	chr1	182558395	182558894	RNASEL	PROMOTER_1
	chr15	60789629	61521527	RORA	Exon
	chr15	60884708	60885207	RORA	PROMOTER_1
	chr15	60919730	60920229	RORA	PROMOTER_2
	chr15	61521503	61522002	RORA	PROMOTER_3
	chr8	139824032	139824082	rs10101430	Exon
	chr19	57065988	57066038	rs10409531	Exon
	chr1	154744782	154744832	rs1051614	Exon
	chr5	96245414	96245464	rs1056893	Exon
	chr2	204732486	204737560	CTLA4	Exon
	chr1	118644405	118644455	rs10754367	Exon
	chr11	119054463	119054513	rs10790286	Exon
	chr11	103780430	103780480	rs10791649	Exon
	chr15	62202457	62202507	rs10851704	Exon
	chr12	129293321	129293371	rs11059924	Exon
	chr3	42735125	42735175	rs11079	Exon
	chr22	32875165	32875215	rs11107	Exon
	chr6	151686880	151686930	rs11155787	Exon
	chr1	86557942	86557992	rs11161732	Exon
	chr13	43469132	43469182	rs1128105	Exon
	chr16	58587712	58587762	rs11866002	Exon
	chr1	59147901	59147951	rs12139511	Exon
	chr16	57722303	57722353	rs12444859	Exon
	chr12	54970429	54970479	rs1249950	Exon
	chr5	178391877	178391927	rs12719860	Exon
	chr17	8243760	8243810	rs12936935	Exon
	chr9	4860275	4860325	rs15583	Exon
	chr9	104133603	104133653	rs1572983	Exon
	chr16	72156817	72156867	rs16973716	Exon
	chr10	95791738	95791788	rs17109674	Exon
	chr14	94187807	94187857	rs1887197	Exon
	chr2	209007534	209007584	rs796287	Exon
	chr11	128333478	128333528	rs2230004	Exon
	chr3	73111784	73111834	rs2231926	Exon
	chr12	4553307	4553357	rs2241280	Exon
	chr11	129794925	129794975	rs2241571	Exon
	chr8	28384687	28384737	rs2241802	Exon
	chr2	211053660	211090240	ACADL	Exon
	chr14	50788188	50788238	rs2275592	Exon
	chr19	44739374	44739424	rs2279072	Exon
	chr8	27667944	27667994	rs2294092	Exon
	chr14	88935900	88935950	rs2297129	Exon
	chr5	168176492	168176542	rs2304035	Exon
	chr19	33467332	33467382	rs2304102	Exon
	chr2	211090216	211090715	ACADL	PROMOTER_1
	chr12	69646889	69646939	rs2305641	Exon
	chr15	51217336	51217386	rs2306331	Exon
	chr3	122288185	122288235	rs2332285	Exon
	chr14	88946597	88946647	rs2401751	Exon
	chr9	14846011	14846061	rs2779500	Exon
	chr10	105194061	105194111	rs2986014	Exon
	chr4	186112086	186112136	rs3108237	Exon
	chr10	3200267	3200317	rs3182535	Exon
	chr1	3800217	3800267	rs3205087	Exon
	chr5	76734059	76734109	rs33204	Exon
	chr16	66812772	66812822	rs363162	Exon
	chr2	215797333	216003176	ABCA12	Exon
	chr3	53886887	53886937	rs3733075	Exon
	chr10	124742870	124742920	rs3736582	Exon
	chr1	208207814	208207864	rs3736963	Exon
	chr20	44418539	44418589	rs3746493	Exon
	chr6	129722364	129722414	rs3749877	Exon
	chr19	14829724	14829774	rs3764626	Exon
	chr3	56771226	56771276	rs3772219	Exon
	chr17	3628337	3628387	rs3809806	Exon
	chr15	25925069	25925119	rs3816800	Exon
	chr12	113325604	113325654	rs4141253	Exon
	chr17	61573736	61573786	rs4362	Exon
	chr4	57516871	57516921	rs4371677	Exon
	chr5	96121499	96121549	rs469783	Exon
	chrX	135429478	135429528	rs4829830	Exon
	chr21	43256227	43256277	rs4920098	Exon
	chr17	67267292	67267342	rs557491	Exon
	chr2	215896811	215897310	ABCA12	PROMOTER_1
	chr20	18445938	18445988	rs6035051	Exon
	chr11	65546832	65546882	rs610037	Exon
	chr5	42719214	42719264	rs6180	Exon
	chr18	60562273	60562323	rs624821	Exon
	chr20	3684704	3684754	rs625372	Exon
	chr9	27202845	27202895	rs639225	Exon
	chr3	14755547	14755597	rs6765537	Exon
	chr3	48422210	48422260	rs6784322	Exon
	chr9	79322043	79322093	rs683866	Exon
	chr4	186097020	186097070	rs6855305	Exon
	chr5	147475361	147475411	rs6892205	Exon
	chr6	126210370	126210420	rs6919947	Exon
	chr19	18726831	18726881	rs709679	Exon
	chr7	141673320	141673370	rs713598	Exon
	chr12	51722286	51722336	rs7138439	Exon
	chr16	84906073	84906123	rs721005	Exon
	chr2	216003152	216003651	ABCA12	PROMOTER_2
	chr20	3193953	3194003	rs8362	Exon
	chr1	158612211	158612261	rs863931	Exon
	chr8	135612720	135612770	rs894344	Exon
	chr4	25419258	25419308	rs9174	Exon
	chr9	18775785	18775835	rs934472	Exon
	chr14	20916933	20916983	rs938883	Exon
	chr6	133137985	133138035	rs9389034	Exon
	chr22	32887125	32887175	rs9726	Exon
	chr5	169454916	169454966	rs9791113	Exon
	chr18	56247155	56247205	rs9958735	Exon
	chr9	137218284	137328485	RXRA	Exon
	chr9	137217808	137218307	RXRA	PROMOTER_1
	chr9	137270640	137271139	RXRA	PROMOTER_2
	chr9	137297927	137298426	RXRA	PROMOTER_3
	chr6	33162434	33168655	RXRB	Exon
	chr6	33168474	33169130	RXRB	PROMOTER_1
	chr11	121163363	121178246	SC5D	Exon
	chr11	121162887	121163575	SC5D	PROMOTER_1
	chr3	47455319	47517470	SCAP	Exon
	chr3	47517446	47517945	SCAP	PROMOTER_1
	chr12	125262988	125348544	SCARB1	Exon
	chr12	125348520	125349019	SCARB1	PROMOTER_1
	chr17	1538027	1549108	SCARF1	Exon
	chr17	1549084	1549583	SCARF1	PROMOTER_1
	chr1	53392876	53516401	SCP2	Exon
	chr1	53392400	53392899	SCP2	PROMOTER_1
	chr1	53480109	53480608	SCP2	PROMOTER_2
	chr20	18794345	18795060	SCP2D1	Exon
	chr20	18793869	18794368	SCP2D1	PROMOTER_1
	chr2	218989512	218990011	CXCR2	PROMOTER_1
	chr2	218989988	219002001	CXCR2	Exon
	chr22	30792905	30818421	SEC14L2	Exon
	chr22	30792429	30792928	SEC14L2	PROMOTER_1
	chr5	133984450	134060809	SEC24A	Exon
	chr5	133983974	133984473	SEC24A	PROMOTER_1
	chr14	94953615	94984206	SERPINA12	Exon
	chr14	94984182	94984681	SERPINA12	PROMOTER_1
	chr7	155595569	155604992	SHH	Exon
	chr7	155604968	155605467	SHH	PROMOTER_1
	chr10	69644402	69676375	SIRT1	Exon
	chr10	69643926	69644425	SIRT1	PROMOTER_1
	chr10	69644438	69644937	SIRT1	PROMOTER_2
	chr14	70242974	70264031	SLC10A1	Exon
	chr14	70264007	70264506	SLC10A1	PROMOTER_1
	chr13	103698458	103719221	SLC10A2	Exon
	chr13	103719197	103719696	SLC10A2	PROMOTER_1
	chrX	153715821	153719054	SLC10A3	Exon
	chrx	153719030	153719529	SLC10A3	PROMOTER_1
	chr4	48485335	48490981	SLC10A4	Exon
	chr4	48484859	48485358	SLC10A4	PROMOTER_1
	chr8	82605866	82607232	SLC10A5	Exon
	chr8	82607208	82607707	SLC10A5	PROMOTER_1
	chr4	87744816	87770441	SLC10A6	Exon
	chr4	87770417	87770916	SLC10A6	PROMOTER_1
	chr6	160542838	160579639	SLC22A1	Exon
	chr6	160542362	160542861	SLC22A1	PROMOTER_1
	chr6	43265973	43272488	SLC22A7	Exon
	chr6	43265497	43265996	SLC22A7	PROMOTER_1
	chr11	62760684	62783342	SLC22A8	Exon
	chr11	62783318	62783817	SLC22A8	PROMOTER_1
	chr15	50474368	50528318	SLC27A2	Exon
	chr15	50473892	50474391	SLC27A2	PROMOTER_1
	chr19	59009857	59023457	SLC27A5	Exon
	chr19	59023433	59023932	SLC27A5	PROMOTER_1
	chr1	43392687	43424872	SLC2A1	Exon
	chr1	43424848	43425347	SLC2A1	PROMOTER_1
	chr11	118895595	118901641	SLC37A4	Exon
	chr11	118900279	118900778	SLC37A4	PROMOTER_1
	chr11	118901617	118902116	SLC37A4	PROMOTER_2
	chr7	150755274	150773479	SLC4A2	Exon
	chr7	150754798	150755297	SLC4A2	PROMOTER_1
	chr7	150756156	150756655	SLC4A2	PROMOTER_2
	chr7	150759133	150759737	SLC4A2	PROMOTER_3
	chr4	72052978	72433635	SLC4A4	Exon
	chr4	72052502	72053001	SLC4A4	PROMOTER_1
	chr4	72204269	72204768	SLC4A4	PROMOTER_2
	chr2	218990235	218990734	CXCR2	PROMOTER_2
	chr2	219645971	219646470	CYP27A1	PROMOTER_1
	chr2	219646447	219679778	CYP27A1	Exon
	chr3	195943358	195960095	SLC51A	Exon
	chr3	195942882	195943381	SLC51A	PROMOTER_1
	chr15	65337683	65345527	SLC51B	Exon
	chr15	65337207	65337706	SLC51B	PROMOTER_1
	chr22	32438994	32506225	SLC5A1	Exon
	chr22	32438518	32439017	SLC5A1	PROMOTER_1
	chr22	32454656	32455155	SLC5A1	PROMOTER_2
	chr1	27426773	27481646	SLC9A1	Exon
	chr1	27481622	27482121	SLC9A1	PROMOTER_1
	chr5	473469	524574	SLC9A3	Exon
	chr5	524550	525049	SLC9A3	PROMOTER_1
	chr17	72744726	72764820	SLC9A3R1	Exon
	chr17	72744250	72744749	SLC9A3R1	PROMOTER_1
	chr12	21422457	21548396	SLCO1A2	Exon
	chr12	21487833	21488332	SLCO1A2	PROMOTER_1
	chr12	21548372	21548871	SLCO1A2	PROMOTER_2
	chr12	21284103	21392148	SLCO1B1	Exon
	chr12	21283627	21284126	SLCO1B1	PROMOTER_1
	chr12	20963613	21069206	SLCO1B3	Exon
	chr12	20963137	20963636	SLCO1B3	PROMOTER_1
	chr12	21168605	21243065	SLCO1B7	Exon
	chr12	21168129	21168628	SLCO1B7	PROMOTER_1
	chr12	20848264	20905487	SLCO1C1	Exon
	chr12	20847788	20848397	SLCO1C1	PROMOTER_1
	chr11	74862007	74915650	SLCO2B1	Exon
	chr11	74861531	74862030	SLCO2B1	PROMOTER_1
	chr11	74870343	74870842	SLCO2B1	PROMOTER_2
	chr18	45368173	45457542	SMAD2	Exon
	chr18	45456971	45457470	SMAD2	PROMOTER_1
	chr18	45457518	45458017	SMAD2	PROMOTER_2
	chr7	128828688	128852317	SMO	Exon
	chr7	128828212	128828711	SMO	PROMOTER_1
	chr2	234525790	234526289	UGT1A8	PROMOTER_1
	chr2	234526266	234681230	UGT1A8	Exon
	chr1	179262824	179327839	SOAT1	Exon
	chr1	179262348	179262847	SOAT1	PROMOTER_1
	chr12	53497249	53517932	SOAT2	Exon
	chr12	53496773	53497272	SOAT2	PROMOTER_1
	chr21	33031910	33040916	SOD1	Exon
	chr21	33031434	33031933	SOD1	PROMOTER_1
	chr6	160103500	160114378	SOD2	Exon
	chr6	160114354	160114853	SOD2	PROMOTER_1
	chr11	121322887	121500297	SORL1	Exon
	chr11	121322411	121322910	SORL1	PROMOTER_1
	chr5	147204199	147218819	SPINK1	Exon
	chr5	147218795	147219294	SPINK1	PROMOTER_1
	chr8	126010695	126034212	SQLE	Exon
	chr8	126010219	126010718	SQLE	PROMOTER_1
	chr17	17715911	17740350	SREBF1	Exon
	chr17	17740326	17740825	SREBF1	PROMOTER_1
	chr22	42229058	42303337	SREBF2	Exon
	chr22	42228582	42229081	SREBF2	PROMOTER_1
	chr3	187386828	187388226	SST	Exon
	chr3	187388202	187388701	SST	PROMOTER_1
	chr16	1122731	1131479	SSTR5	Exon
	chr16	1122255	1122754	SSTR5	PROMOTER_1
	chr16	1128280	1128779	SSTR5	PROMOTER_2
	chr8	38001766	38008625	STAR	Exon
	chr8	38008601	38009100	STAR	PROMOTER_1
	chr17	37793308	37819186	STARD3	Exon
	chr17	37792832	37793331	STARD3	PROMOTER_1
	chr1	28099669	28148865	STX12	Exon
	chr1	28099193	28099692	STX12	PROMOTER_1
	chr19	48374687	48389679	SULT2A1	Exon
	chr19	48389655	48390154	SULT2A1	PROMOTER_1
	chrX	49047869	49056686	SYP	Exon
	chrx	49056662	49057161	SYP	PROMOTER_1
	chr19	41836932	41859863	TGFB1	Exon
	chr19	41859839	41860338	TGFB1	PROMOTER_1
	chr9	101867346	101911612	TGFBR1	Exon
	chr9	101866911	101867410	TGFBR1	PROMOTER_1
	chr3	30647969	30733116	TGFBR2	Exon
	chr3	30647493	30647992	TGFBR2	PROMOTER_1
	chr17	76851724	76921497	TIMP2	Exon
	chr17	76921473	76921972	TIMP2	PROMOTER_1
	chr4	154605416	154627267	TLR2	Exon
	chr4	154604940	154605439	TLR2	PROMOTER_1
	chr9	120466428	120479794	TLR4	Exon
	chr9	120465952	120466451	TLR4	PROMOTER_1
	chr11	64879301	64883732	TM7SF2	Exon
	chr11	64878825	64879324	TM7SF2	PROMOTER_1
	chr2	234544622	234545121	UGT1A10	PROMOTER_1
	chr2	234545098	234681230	UGT1A10	Exon
	chr17	26646096	26653844	TMEM97	Exon
	chr17	26645620	26646119	TMEM97	PROMOTER_1
	chr6	31543319	31545339	TNF	Exon
	chr6	31542843	31543342	TNF	PROMOTER_1
	chr1	173155630	173176477	TNFSF4	Exon
	chr1	173174698	173175197	TNFSF4	PROMOTER_1
	chr1	173176453	173176952	TNFSF4	PROMOTER_2
	chr17	7572902	7590893	TP53	Exon
	chr17	7578812	7579311	TP53	PROMOTER_1
	chr17	7590869	7591368	TP53	PROMOTER_2
	chr6	42196058	42419814	TRERF1	Exon
	chr6	42419790	42420289	TRERF1	PROMOTER_1
	chr22	43547495	43559273	TSPO	Exon
	chr6	41010212	41011901	TSPO2	Exon
	chr6	41009736	41010455	TSPO2	PROMOTER_1
	chr22	43547019	43547939	TSPO	PROMOTER_1
	chr9	15171992	15307383	TTC39B	Exon
	chr9	15250199	15250698	TTC39B	PROMOTER_1
	chr9	15307359	15307858	TTC39B	PROMOTER_2
	chr19	15939732	15947156	UCA1	Exon
	chr19	15939256	15939755	UCA1	PROMOTER_1
	chr2	234599820	234600319	UGT1A6	PROMOTER_1
	chr2	234600296	234681230	UGT1A6	Exon
	chr2	234601011	234601510	UGT1A6	PROMOTER_2
	chr2	234637272	234637771	UGT1A3	PROMOTER_1
	chr2	234637748	234681230	UGT1A3	Exon
	chr2	234668418	234668917	UGT1A1	PROMOTER_1
	chr2	234668894	234681230	UGT1A1	Exon
	chr2	234967514	234967564	rs593668	Exon
	chr2	242168991	242255140	HDLBP	Exon
	chr2	242212247	242212746	HDLBP	PROMOTER_1
	chr2	242255116	242255615	HDLBP	PROMOTER_2
	chr1	101185171	101203864	VCAM1	Exon
	chr1	101184695	101185194	VCAM1	PROMOTER_1
	chr6	43737921	43752390	VEGFA	Exon
	chr6	43737445	43737944	VEGFA	PROMOTER_1
	chr6	43739221	43739720	VEGFA	PROMOTER_2
	chr3	42530766	42577798	VIPR1	Exon
	chr3	42530290	42530789	VIPR1	PROMOTER_1
	chr3	42543603	42544102	VIPR1	PROMOTER_2
	chr9	2621768	2653893	VLDLR	Exon
	chr9	2621292	2621791	VLDLR	PROMOTER_1
	chr16	69345262	69358237	VPS4A	Exon
	chr16	69344786	69345285	VPS4A	PROMOTER_1
	chr18	61058183	61089777	VPS4B	Exon
	chr18	61089753	61090252	VPS4B	PROMOTER_1
	chr22	29191138	29196585	XBP1	Exon
	chr22	29196561	29197060	XBP1	PROMOTER_1
	chr19	44047519	44079755	XRCC1	Exon
	chr19	44079731	44080230	XRCC1	PROMOTER_1
	chr14	104165110	104181848	XRCC3	Exon
	chr14	104181824	104182323	XRCC3	PROMOTER_1

## Sheet: Supplementary Table 2
	Supplementary Table 2. Association of all SNPs with gallstone.
	CHR	SNP	BP	A1	OR	L95	U95	P	FDR-P
	2	SNV05997	74450135	G	5.426	2.951	9.979	5.303e-08	0.000106643
	3	rs80145081	195510732	A	4.188	2.27	7.726	4.559e-06	0.00458407
	3	rs80005560	195510718	T	3.775	2.076	6.867	1.347e-05	0.00670065
	7	rs79074685	117188850	T	0.1863	0.08714	0.3984	1.472e-05	0.00670065
	16	rs748546375	53913912	C	3.463	1.967	6.096	1.666e-05	0.00670065
	7	rs201880593	117188750	T	0.1445	0.0594	0.3518	2.022e-05	0.00677707
	3	rs142559357	195510707	G	3.49	1.916	6.36	4.444e-05	0.012767
	18	rs750769471	21120382	G	2.743	1.553	4.844	0.0005052	0.126995
	11	rs869789	117691386	A	2.261	1.405	3.637	0.0007716	0.158225
	5	rs4072341	7757705	C	0.3253	0.1689	0.6266	0.0007868	0.158225
	6	rs146116464	118024706	C	3.482	1.616	7.503	0.00145	0.237933
	6	rs2295274	42232475	A	0.2431	0.1	0.5907	0.001797	0.237933
	1	rs17107640	53493625	G	0.5195	0.3441	0.7842	0.001829	0.237933
	2	rs112212040	135887515	C	2.66	1.436	4.925	0.001858	0.237933
	1	rs60864719	22328092	G	0.3053	0.143	0.652	0.002176	0.237933
	1	rs61154890	22328101	T	0.3058	0.1433	0.6526	0.002187	0.237933
	1	rs56819861	22328102	T	0.3058	0.1433	0.6526	0.002187	0.237933
	8	rs11570891	19822810	T	0.2905	0.1315	0.6418	0.002237	0.237933
	17	rs76145228	16097870	A	0.2871	0.1289	0.6393	0.002248	0.237933
	1	rs7529265	53480745	A	0.5267	0.3483	0.7966	0.002388	0.240113
	7	rs145867820	142459626	T	0.2432	0.09606	0.6157	0.00285	0.264172
	17	rs80257917	16098030	A	0.3791	0.2003	0.7176	0.00289	0.264172
	7	rs780756298	44558269	C	2.311	1.327	4.027	0.003089	0.267768
	18	rs6507720	21119291	A	0.5361	0.353	0.8143	0.00346	0.267768
	7	rs763523106	142459578	T	0.4032	0.2186	0.7437	0.00364	0.267768
	1	rs11282849	43393245	A	1.838	1.218	2.773	0.003734	0.267768
	1	rs60202359	22327912	T	0.3415	0.165	0.7067	0.003782	0.267768
	18	rs1140458	21119777	G	0.541	0.3561	0.8218	0.003981	0.267768
	7	rs4727853	117188736	A	0.4322	0.2438	0.7664	0.004097	0.267768
	5	rs766950056	134011835	C	2.422	1.323	4.433	0.00412	0.267768
	1	rs77134266	22331875	A	2.315	1.304	4.112	0.004171	0.267768
	3	rs2228048	30713842	T	0.5107	0.3221	0.8098	0.004278	0.267768
	18	rs3974653	24445878	G	0.5417	0.3553	0.826	0.004394	0.267768
	19	rs3752232	1043748	G	0.3687	0.1841	0.7384	0.004861	0.275453
	1	rs7516939	53453683	C	1.756	1.185	2.602	0.004997	0.275453
	19	rs3764644	1041852	T	0.385	0.1976	0.7501	0.005033	0.275453
	18	rs2510344	21113285	T	0.5523	0.3647	0.8365	0.005068	0.275453
	10	rs17306779	5242164	G	0.4113	0.22	0.7686	0.005357	0.276656
	1	rs41266015	22310190	C	0.3506	0.1675	0.7335	0.005391	0.276656
	18	rs2435307	21127910	C	0.557	0.3682	0.8426	0.00559	0.276656
	18	rs162007	24445847	A	0.5585	0.3694	0.8442	0.005728	0.276656
	18	rs162008	24445692	T	0.5631	0.3746	0.8466	0.005778	0.276656
	18	rs1805082	21120444	T	0.5648	0.3734	0.8544	0.006835	0.30559
	11	rs78905734	68201040	A	0.3816	0.1893	0.769	0.007051	0.30559
	22	rs5996205	43045707	G	0.4562	0.2575	0.808	0.007127	0.30559
	22	rs11107	32875190	G	0.5544	0.3607	0.8521	0.007155	0.30559
	3	rs779032336	195508021	A	2.106	1.223	3.625	0.007232	0.30559
	1	rs61685243	22327990	A	0.3802	0.1875	0.7708	0.007325	0.30559
	4	SNV07717	72204422	G	2.312	1.252	4.273	0.007446	0.30559
	22	rs9726	32887150	C	0.5599	0.3641	0.8608	0.008221	0.327986
	19	rs3764646	1042850	T	0.4065	0.2079	0.7946	0.008481	0.327986
	19	rs3764647	1044712	G	0.4065	0.2079	0.7946	0.008481	0.327986
	16	rs2287074	55527113	A	0.55	0.3517	0.8599	0.008751	0.332043
	3	rs6765537	14755572	G	1.746	1.146	2.66	0.009456	0.350538
	6	rs879092101	42419876	G	2.165	1.202	3.899	0.01006	0.350538
	20	rs6061474	60839741	C	3.388	1.337	8.581	0.01008	0.350538
	22	rs763063	43040793	G	0.4493	0.2442	0.8266	0.01011	0.350538
	22	rs5751319	43040839	C	0.4493	0.2442	0.8266	0.01011	0.350538
	1	rs116802276	22303465	T	0.3027	0.1209	0.7581	0.01073	0.365729
	11	rs10502001	102398593	T	2.22	1.201	4.104	0.01099	0.368348
	11	rs78978042	102398436	T	2.206	1.184	4.11	0.01268	0.418024
	1	rs58302058	22328061	T	0.3983	0.1921	0.8255	0.0133	0.421682
	2	rs3820933	24962252	A	4.081	1.34	12.42	0.0133	0.421682
	5	rs4912646	142065324	T	0.4943	0.2827	0.8641	0.01342	0.421682
	19	rs3752239	1047537	C	0.4345	0.222	0.8505	0.015	0.45796
	5	rs151038013	113698631	A	1.737	1.113	2.71	0.01503	0.45796
	1	rs61777963	22313017	T	0.4149	0.2028	0.849	0.01604	0.481439
	2	rs11302588	135809732	G	2.684	1.193	6.04	0.01703	0.486039
	2	rs16831377	135920091	T	2.684	1.193	6.04	0.01703	0.486039
	2	rs56786863	135920108	T	2.684	1.193	6.04	0.01703	0.486039
	2	rs3783550	113532885	T	1.631	1.091	2.44	0.01716	0.486039
	18	rs3745024	21124910	A	0.5976	0.3908	0.9137	0.01748	0.488226
	11	rs3736228	68201295	T	0.4818	0.2627	0.8837	0.0183	0.504127
	3	SNV07096	195513413	G	2.058	1.125	3.765	0.0192	0.521773
	11	rs3736229	68204445	T	2.43	1.152	5.124	0.01966	0.52715
	21	rs4148082	43619415	A	0.5332	0.3137	0.906	0.02008	0.531327
	19	rs13181	45854919	G	1.885	1.101	3.227	0.02076	0.541165
	17	rs11077800	73976015	G	0.511	0.289	0.9037	0.02099	0.541165
	16	rs5818251	79633806	G	0.3793	0.1657	0.8687	0.02184	0.55579
	7	rs372007913	142458509	C	0.4905	0.2665	0.9028	0.02211	0.55579
	17	rs9895829	7578679	G	2.37	1.129	4.974	0.0225	0.558611
	3	rs2072582	8775379	T	0.6343	0.4283	0.9392	0.02302	0.559531
	4	rs748924644	100528155	G	3.642	1.192	11.12	0.02327	0.559531
	11	rs7117314	117698762	A	0.6252	0.4165	0.9384	0.0234	0.559531
	8	rs6435	143994321	T	0.593	0.3771	0.9325	0.02365	0.559531
	9	rs566820	15192720	A	0.462	0.2337	0.913	0.02631	0.595703
	3	rs9855969	123047666	A	2.152	1.094	4.234	0.02642	0.595703
	7	rs2286822	75614288	T	1.756	1.068	2.887	0.02652	0.595703
	7	rs2286823	75614296	A	1.756	1.068	2.887	0.02652	0.595703
	7	rs2302387	87092185	A	0.4981	0.2689	0.9225	0.02666	0.595703
	11	rs2306862	68177510	T	0.4992	0.2694	0.9249	0.02724	0.598166
	7	rs541223359	142460801	G	0.422	0.1959	0.9093	0.02762	0.598166
	8	rs34570566	143957738	T	1.756	1.063	2.901	0.02786	0.598166
	5	rs2230437	476353	T	3.129	1.131	8.652	0.02796	0.598166
	5	rs36945	113697587	C	1.643	1.053	2.565	0.0288	0.602056
	1	rs3753527	179319580	T	2.388	1.094	5.213	0.02885	0.602056
	12	rs1800189	57589865	T	1.576	1.048	2.372	0.02904	0.602056
	11	rs6589885	121426042	A	2.723	1.1	6.741	0.03032	0.607514
	2	rs15129	242168976	T	1.556	1.043	2.323	0.03041	0.607514
	12	rs1800187	57587839	T	1.566	1.042	2.355	0.03094	0.607514
	1	rs12563263	162775267	T	2.167	1.073	4.376	0.03106	0.607514
	11	rs73583419	129939390	A	1.699	1.049	2.75	0.03115	0.607514
	22	rs5756111	36635756	A	2.315	1.078	4.969	0.03131	0.607514
	3	rs201765368	195508009	A	1.805	1.053	3.094	0.03172	0.607514
	3	rs61388923	195508010	A	1.805	1.053	3.094	0.03172	0.607514
	12	rs1800156	57590797	C	1.552	1.037	2.325	0.03283	0.622282
	9	rs2277184	98239147	G	2.226	1.066	4.647	0.03311	0.622282
	5	rs764722596	7757704	C	1.724	1.038	2.864	0.03528	0.651269
	19	rs1042328	35557260	T	1.569	1.032	2.387	0.0353	0.651269
	5	rs10674553	142000919	T	0.6148	0.3902	0.9688	0.03602	0.658511
	9	rs2066835	98220322	C	3.005	1.069	8.445	0.03693	0.665766
	12	rs1800191	57590758	C	1.54	1.026	2.31	0.03716	0.665766
	11	rs5092	116693464	C	1.53	1.025	2.283	0.03741	0.665766
	5	rs7711806	40798622	C	0.6345	0.4127	0.9755	0.03819	0.668137
	19	rs79937340	15945564	C	2.324	1.045	5.164	0.03854	0.668137
	19	rs11085996	15947112	G	2.324	1.045	5.164	0.03854	0.668137
	5	rs4958892	150483095	A	1.497	1.019	2.199	0.03963	0.681162
	1	rs7548288	179326323	A	2.247	1.032	4.892	0.04145	0.69627
	1	rs7537139	179326747	C	2.247	1.032	4.892	0.04145	0.69627
	12	rs1800194	57567762	C	1.512	1.016	2.252	0.04164	0.69627
	7	rs1135612	75609677	G	1.635	1.018	2.625	0.04193	0.69627
	16	rs5882	57016092	G	0.6545	0.4344	0.9861	0.04267	0.69627
	19	rs1799787	45856144	A	1.745	1.017	2.994	0.04326	0.69627
	12	rs147714877	100896840	A	2.961	1.032	8.501	0.04363	0.69627
	12	rs1800166	57591458	C	1.51	1.012	2.253	0.0437	0.69627
	16	rs149271	28506872	G	0.637	0.411	0.9875	0.04378	0.69627
	16	rs151174	28508069	T	0.6056	0.371	0.9884	0.04478	0.69627
	4	rs11568943	110883121	A	0.6147	0.3821	0.9888	0.04483	0.69627
	1	rs34306208	27480757	G	2.727	1.023	7.265	0.04485	0.69627
	7	rs13240147	75612783	G	0.6167	0.3845	0.9893	0.04501	0.69627
	19	rs2288911	45449284	T	0.5865	0.3476	0.9895	0.04556	0.69702
	11	rs2277268	68174122	A	1.756	1.007	3.062	0.04722	0.69702
	16	rs289741	57017474	G	0.5965	0.3575	0.9954	0.04797	0.69702
	7	rs17655652	44580991	C	2.862	1.008	8.127	0.04832	0.69702
	1	rs1752688	207758232	G	1.841	1.002	3.383	0.04923	0.69702
	12	rs1800165	57591226	T	1.497	1.001	2.239	0.04928	0.69702
	5	rs146823252	150512589	A	0.6032	0.3642	0.9991	0.04961	0.69702
	8	rs1041983	18257795	T	0.6507	0.4234	0.9999	0.04993	0.69702
	9	rs2066716	107568705	T	0.6805	0.4627	1.001	0.05056	0.69702
	1	rs2479410	55505861	A	1.762	0.9977	3.113	0.05092	0.69702
	1	rs4844599	207679229	G	1.867	0.9968	3.499	0.0512	0.69702
	19	rs1052555	45855524	A	1.872	0.9967	3.516	0.0512	0.69702
	21	rs2839146	47630550	T	0.654	0.4267	1.002	0.05123	0.69702
	12	rs1800154	57589659	C	1.491	0.9974	2.229	0.0515	0.69702
	19	rs3752233	1045173	A	0.5472	0.2975	1.006	0.05244	0.69702
	17	rs147178351	16098409	G	2.244	0.9915	5.08	0.05245	0.69702
	21	rs11701729	47635713	A	0.6869	0.4695	1.005	0.05309	0.69702
	22	rs713929	36657596	A	2.015	0.9896	4.103	0.05347	0.69702
	22	rs136163	36657628	T	2.015	0.9896	4.103	0.05347	0.69702
	22	rs2239785	36661330	G	2.015	0.9896	4.103	0.05347	0.69702
	22	rs136174	36661536	C	2.015	0.9896	4.103	0.05347	0.69702
	22	rs136175	36661566	G	2.015	0.9896	4.103	0.05347	0.69702
	9	rs1570246	35748806	T	1.479	0.9939	2.202	0.05364	0.69702
	5	rs884520	150484787	T	1.654	0.992	2.758	0.05369	0.69702
	16	rs180744	28508048	G	0.6466	0.4152	1.007	0.05377	0.69702
	12	rs1800175	57561379	G	1.473	0.9923	2.185	0.05464	0.69702
	12	rs1800181	57578288	C	1.473	0.9923	2.185	0.05464	0.69702
	1	rs199674044	22303501	C	0.4299	0.1814	1.019	0.05511	0.69702
	1	rs202069060	22303524	A	0.4299	0.1814	1.019	0.05511	0.69702
	1	rs412302	110230016	A	0.6212	0.3811	1.012	0.05609	0.704406
	3	rs2453135	195507915	C	0.5053	0.2506	1.019	0.05642	0.704406
	7	rs2286819	75610763	G	0.6226	0.3821	1.014	0.05714	0.704406
	19	rs4801274	59010593	A	0.5129	0.2575	1.022	0.05752	0.704406
	12	rs1140648	57593101	A	1.474	0.9873	2.202	0.05774	0.704406
	12	rs3833795	21457515	G	1.595	0.9829	2.589	0.05875	0.704406
	7	rs11771808	150675868	A	2.121	0.9709	4.635	0.0593	0.704406
	22	rs136176	36661646	G	1.945	0.9726	3.891	0.05991	0.704406
	22	rs136177	36661842	G	1.945	0.9726	3.891	0.05991	0.704406
	3	rs1799988	46412259	T	0.6797	0.4545	1.017	0.06016	0.704406
	1	rs1805134	66067109	C	0.5081	0.2503	1.031	0.06083	0.704406
	12	rs5892	125292413	A	2.206	0.9644	5.045	0.06091	0.704406
	12	rs59358115	125348988	A	1.693	0.9749	2.941	0.06154	0.704406
	21	rs77659545	27512979	G	2.075	0.9648	4.461	0.06171	0.704406
	17	rs3744032	73969835	T	0.5887	0.3372	1.028	0.06245	0.704406
	17	rs3744034	73974886	C	0.5887	0.3372	1.028	0.06245	0.704406
	10	rs75283731	96076526	A	0.5641	0.3087	1.031	0.06261	0.704406
	7	rs740952	150649603	G	1.467	0.98	2.196	0.06264	0.704406
	11	rs4988322	68177614	C	1.706	0.9718	2.994	0.06284	0.704406
	17	rs3760132	73975471	T	0.5737	0.3193	1.031	0.06311	0.704406
	7	rs73715573	117188684	G	2.678	0.9469	7.575	0.06329	0.704406
	17	rs2107538	34207780	T	0.6602	0.4259	1.023	0.0634	0.704406
	1	rs3762398	200090120	A	0.6015	0.3509	1.031	0.06456	0.710845
	16	rs1532625	57005301	T	0.6055	0.3554	1.032	0.06497	0.710845
	9	rs1407977	15188106	T	0.5388	0.2793	1.039	0.06504	0.710845
	1	rs2274567	207753621	G	1.772	0.9639	3.258	0.06552	0.71222
	22	rs136164	36657789	T	1.831	0.9602	3.49	0.06627	0.71552
	16	rs1053605	55519607	T	0.5487	0.2887	1.043	0.06694	0.71552
	12	rs11059924	129293346	C	1.456	0.9736	2.179	0.06731	0.71552
	6	rs9461006	24433483	C	1.572	0.9679	2.552	0.06757	0.71552
	16	rs62033438	53878247	A	0.6843	0.4552	1.028	0.06799	0.71552
	11	rs1614735	121493001	G	1.502	0.9696	2.328	0.06846	0.71552
	2	rs6431625	234637912	C	2.281	0.9388	5.544	0.06867	0.71552
	2	rs887829	234668570	T	2.281	0.9388	5.544	0.06867	0.71552
	2	rs9282608	21267094	A	1.825	0.9528	3.495	0.06964	0.721887
	16	rs2432296	1021266	A	0.6918	0.4634	1.033	0.07157	0.731842
	7	rs2303934	150767540	T	0.4907	0.2259	1.066	0.07209	0.731842
	10	rs4078488	90966546	C	0.6545	0.4122	1.039	0.07239	0.731842
	10	rs4417181	90967093	T	0.6545	0.4122	1.039	0.07239	0.731842
	11	rs7104242	129939414	A	1.55	0.9609	2.502	0.07242	0.731842
	22	rs136145	36635967	G	0.6	0.3431	1.049	0.07311	0.734665
	18	rs319439	55364830	G	1.522	0.961	2.409	0.07343	0.734665
	8	rs6395	143956808	A	0.6614	0.4188	1.045	0.07631	0.747329
	1	rs11583723	55505926	T	1.673	0.9461	2.958	0.07681	0.747329
	17	rs4148416	48753423	T	0.5784	0.3152	1.061	0.07704	0.747329
	14	rs3212256	24804724	A	1.578	0.9516	2.618	0.07708	0.747329
	3	rs746492	46417312	T	0.695	0.4639	1.041	0.07765	0.747329
	7	rs2072413	150647969	T	1.826	0.9353	3.564	0.07775	0.747329
	6	rs28357093	43737805	C	2.137	0.9178	4.976	0.07825	0.747329
	16	rs2288065	79634949	T	0.6974	0.4669	1.042	0.0783	0.747329
	8	rs5313	143994253	T	1.862	0.9291	3.731	0.07966	0.747329
	8	rs4544	143994806	G	1.862	0.9291	3.731	0.07966	0.747329
	8	rs61757308	143996683	C	1.862	0.9291	3.731	0.07966	0.747329
	14	rs3736803	94956134	A	0.6065	0.3466	1.061	0.07983	0.747329
	6	rs79469752	43737781	T	2.208	0.9096	5.357	0.08002	0.747329
	2	rs2579641	120230998	G	0.587	0.3232	1.066	0.08027	0.747329
	2	rs2587701	120231165	T	0.587	0.3232	1.066	0.08027	0.747329
	12	rs118024381	7818806	A	1.73	0.9352	3.202	0.08073	0.748148
	17	rs2072366	48752890	G	0.6754	0.4344	1.05	0.08124	0.74942
	10	rs2804400	101553259	T	1.53	0.9471	2.472	0.08227	0.755456
	1	rs4655006	22315738	T	1.461	0.9517	2.244	0.08294	0.758147
	12	rs1800180	57569513	G	1.414	0.9549	2.095	0.08371	0.759671
	1	rs6691117	207782931	G	1.643	0.9354	2.884	0.08409	0.759671
	1	rs1137100	66036441	A	0.6902	0.4531	1.051	0.08424	0.759671
	21	rs2254524	47614469	A	0.6915	0.4541	1.053	0.08565	0.764595
	6	rs9369628	46620135	T	1.966	0.909	4.254	0.08587	0.764595
	12	rs1800139	57585144	T	1.429	0.95	2.15	0.08654	0.764595
	19	rs34415062	59023166	A	0.4833	0.2104	1.11	0.08661	0.764595
	12	rs2297478	125591844	T	0.7096	0.4787	1.052	0.0876	0.764595
	2	rs2163204	21231387	G	1.819	0.9148	3.618	0.088	0.764595
	17	rs2960061	53852111	T	0.5185	0.2437	1.103	0.08822	0.764595
	14	rs74467017	24801918	T	2.151	0.8916	5.191	0.08824	0.764595
	20	rs10679953	3897559	T	1.711	0.9216	3.176	0.0889	0.764595
	14	rs3825549	39716808	C	1.907	0.9054	4.018	0.08941	0.764595
	8	rs4149252	27396111	T	1.534	0.9356	2.516	0.08987	0.764595
	19	rs405509	45408836	G	0.6484	0.3924	1.071	0.09084	0.764595
	8	rs1799930	18258103	A	0.6644	0.4135	1.067	0.09103	0.764595
	11	rs80070284	129939826	T	1.504	0.9365	2.416	0.09131	0.764595
	1	rs45448095	55505447	T	1.617	0.9256	2.824	0.09138	0.764595
	7	rs31653	87032613	A	0.6691	0.4195	1.067	0.09157	0.764595
	20	rs2282213	60856281	A	0.6285	0.3664	1.078	0.09166	0.764595
	1	rs3753660	226012776	C	1.49	0.937	2.369	0.09198	0.764595
	8	rs4149253	27396208	A	1.544	0.9316	2.558	0.09201	0.764595
	4	rs1800485	3526786	C	0.7205	0.491	1.057	0.09384	0.773373
	22	rs2285141	43032870	G	0.7281	0.5021	1.056	0.09415	0.773373
	8	rs301	19816934	C	0.7047	0.4677	1.062	0.09422	0.773373
	4	rs1800856	26491768	T	1.71	0.909	3.218	0.0961	0.783883
	12	rs5889	125298877	A	0.6831	0.4359	1.07	0.09628	0.783883
	11	rs41494349	68115489	G	0.5694	0.2918	1.111	0.09865	0.794908
	2	rs2304371	136561557	G	1.645	0.9109	2.972	0.09882	0.794908
	2	rs2304370	136561735	A	1.645	0.9109	2.972	0.09882	0.794908
	16	rs2288066	79634579	C	1.394	0.9389	2.069	0.09951	0.797246
	8	rs11538389	144295183	T	1.397	0.9378	2.082	0.1001	0.797246
	16	rs3751666	1004694	G	0.719	0.4851	1.066	0.1003	0.797246
	5	rs28943586	118787669	A	1.496	0.9245	2.422	0.1009	0.797358
	21	rs2254522	47614443	A	0.7287	0.4989	1.064	0.1015	0.797358
	2	rs1863332	47629898	G	1.608	0.9105	2.841	0.1017	0.797358
	11	rs8192696	118895686	T	0.5769	0.2984	1.115	0.1019	0.797358
	12	rs7304504	57606386	A	0.6714	0.4161	1.083	0.1026	0.798212
	10	rs3765524	96058298	T	0.6429	0.378	1.094	0.1031	0.798212
	16	rs3751667	1004554	T	0.6991	0.4546	1.075	0.1032	0.798212
	7	rs2278126	134854215	C	0.7039	0.461	1.075	0.104	0.79826
	7	rs6969894	134854615	T	0.7039	0.461	1.075	0.104	0.79826
	7	rs1805123	150645534	G	2.395	0.8339	6.876	0.1047	0.799225
	12	rs12580323	125279661	T	0.5993	0.3221	1.115	0.1061	0.799225
	3	rs2072581	8775153	T	1.358	0.9368	1.967	0.1063	0.799225
	12	rs900411	125612839	A	0.7298	0.4975	1.07	0.107	0.799225
	8	rs6995098	82606416	C	1.86	0.8741	3.958	0.1072	0.799225
	13	rs188096	103705044	A	0.7277	0.4941	1.072	0.1075	0.799225
	19	rs5927	11233941	A	0.6143	0.3393	1.112	0.1075	0.799225
	16	rs34474910	1129620	C	1.899	0.8689	4.152	0.1079	0.799225
	1	rs5082	161193683	G	1.647	0.8962	3.027	0.108	0.799225
	22	rs4838883	50524285	T	1.367	0.9335	2.003	0.1081	0.799225
	8	rs7816586	27369334	A	0.7179	0.4787	1.077	0.1091	0.803663
	17	rs1985407	45897531	C	0.7253	0.4889	1.076	0.1105	0.810187
	18	rs317838	55338656	G	1.445	0.9187	2.272	0.1112	0.810187
	7	rs12669976	48546011	C	1.556	0.9021	2.683	0.1119	0.810187
	10	rs13377037	1068639	T	0.6056	0.3263	1.124	0.112	0.810187
	10	rs17155821	1071701	G	0.6056	0.3263	1.124	0.112	0.810187
	3	rs17852687	195956827	T	1.553	0.9012	2.676	0.1129	0.81377
	6	rs70937065	35310068	C	1.835	0.8612	3.909	0.1158	0.821376
	3	rs71635074	195507925	T	0.5566	0.2681	1.156	0.116	0.821376
	13	rs2274406	95858996	T	0.7192	0.4767	1.085	0.1161	0.821376
	3	rs4387990	58516383	A	1.503	0.9028	2.504	0.1171	0.821376
	11	rs556442	68192690	G	0.7168	0.4726	1.087	0.1172	0.821376
	14	rs3181252	24802018	A	1.504	0.902	2.507	0.1177	0.821376
	13	rs279940	103698630	C	0.7342	0.4983	1.082	0.118	0.821376
	11	rs2854116	116700169	C	1.382	0.921	2.074	0.1182	0.821376
	3	rs939885	195955762	G	1.4	0.9169	2.139	0.1191	0.821376
	1	rs667246	120293367	T	0.7291	0.49	1.085	0.1192	0.821376
	7	rs1800782	150699250	T	2.199	0.816	5.927	0.1193	0.821376
	11	rs1944612	74862391	A	1.486	0.9018	2.45	0.12	0.821376
	1	rs200827163	22307708	T	0.5292	0.2372	1.181	0.1201	0.821376
	1	rs201648589	22307709	G	0.5292	0.2372	1.181	0.1201	0.821376
	10	rs12917	131506283	T	1.627	0.8806	3.006	0.1202	0.821376
	12	rs2291076	21331987	T	0.7137	0.4654	1.094	0.1219	0.821376
	10	rs12256835	19787418	G	0.6692	0.4017	1.115	0.1228	0.821376
	2	rs3806597	234637569	G	1.484	0.8985	2.45	0.1231	0.821376
	2	rs3806596	234637707	C	1.484	0.8985	2.45	0.1231	0.821376
	2	rs3821242	234637803	C	1.484	0.8985	2.45	0.1231	0.821376
	7	rs13306698	94940782	C	1.734	0.8614	3.491	0.1231	0.821376
	19	rs34296657	50881822	C	0.7007	0.4453	1.103	0.1241	0.821376
	18	rs11659313	55352389	C	1.518	0.8916	2.585	0.1242	0.821376
	1	rs41294530	53442376	G	0.725	0.481	1.093	0.1246	0.821376
	16	rs3794625	88729573	T	1.393	0.9119	2.127	0.1253	0.821376
	1	rs2483205	55518316	T	1.416	0.9074	2.21	0.1255	0.821376
	19	rs4147918	1058176	G	0.616	0.3313	1.145	0.1258	0.821376
	19	rs4147920	1062164	C	0.616	0.3313	1.145	0.1258	0.821376
	19	rs4147921	1062192	C	0.616	0.3313	1.145	0.1258	0.821376
	11	rs901824	68206173	C	1.561	0.8809	2.768	0.1271	0.823439
	16	rs10690442	84132628	G	0.658	0.3841	1.127	0.1276	0.823439
	10	rs78991042	19981203	A	0.5816	0.2891	1.17	0.1287	0.823439
	21	rs4148100	43640169	C	1.437	0.9002	2.293	0.1287	0.823439
	1	rs3806297	22336371	A	0.6835	0.4181	1.117	0.1292	0.823439
	11	rs34003087	116663596	T	1.569	0.8739	2.816	0.1314	0.823439
	7	rs9649052	134853844	A	0.7224	0.4732	1.103	0.1318	0.823439
	22	rs78871815	31277700	A	0.578	0.2833	1.179	0.1319	0.823439
	12	rs7138557	125587706	C	0.7363	0.494	1.097	0.1327	0.823439
	19	rs35350976	59023174	G	0.5358	0.2371	1.211	0.1335	0.823439
	17	rs1550828	67282332	C	1.41	0.9	2.209	0.1336	0.823439
	22	rs757660	30793137	G	1.352	0.9115	2.005	0.1338	0.823439
	21	rs4148099	43639591	C	1.45	0.8917	2.357	0.1342	0.823439
	10	rs2271461	16975078	A	0.7019	0.4416	1.116	0.1345	0.823439
	11	rs751414957	1093611	T	1.545	0.8733	2.734	0.135	0.823439
	7	rs143909348	142458566	A	1.586	0.865	2.909	0.1359	0.823439
	4	rs60838336	75719946	C	0.5284	0.2283	1.223	0.1361	0.823439
	5	rs28943593	118877566	T	1.456	0.8884	2.385	0.1362	0.823439
	8	rs6397	143994349	T	0.7051	0.4451	1.117	0.1364	0.823439
	2	rs1127568	25046090	T	1.579	0.8654	2.883	0.1365	0.823439
	2	rs2289090	25048847	A	1.579	0.8654	2.883	0.1365	0.823439
	2	rs7566416	25050977	T	1.579	0.8654	2.883	0.1365	0.823439
	17	rs9914156	45894735	A	0.7035	0.4427	1.118	0.1367	0.823439
	18	rs56134687	21897236	A	1.884	0.818	4.339	0.1368	0.823439
	7	rs2228104	75614953	T	0.685	0.4157	1.129	0.1376	0.823439
	2	rs6706232	234637853	A	1.467	0.8844	2.433	0.1378	0.823439
	7	rs34262985	150761597	T	0.5686	0.2697	1.199	0.1378	0.823439
	1	rs11583680	55505668	T	1.522	0.8739	2.65	0.1379	0.823439
	18	rs8092643	21851687	A	1.836	0.8224	4.098	0.1382	0.823439
	21	rs4148101	43640183	A	1.429	0.8911	2.291	0.1384	0.823439
	10	rs1801224	17147521	G	0.7107	0.4516	1.118	0.1397	0.826438
	11	rs2277300	3150391	T	1.728	0.8345	3.577	0.1408	0.826438
	4	rs4648050	103514741	C	0.7539	0.5172	1.099	0.1416	0.826438
	7	rs1549758	150695726	T	1.878	0.8096	4.355	0.1422	0.826438
	5	rs460945	118837833	T	0.7381	0.4911	1.109	0.1441	0.826438
	8	rs111757896	27348155	A	0.7407	0.4952	1.108	0.1442	0.826438
	2	rs34784726	27597191	G	1.591	0.853	2.966	0.1443	0.826438
	2	rs2278544	136546110	G	1.34	0.9046	1.984	0.1444	0.826438
	14	rs861539	104165753	A	0.5536	0.2502	1.225	0.1444	0.826438
	8	rs12546275	131797568	A	0.6993	0.4324	1.131	0.1446	0.826438
	10	rs1803965	131506192	T	1.638	0.8433	3.182	0.1452	0.826438
	5	rs3777230	482653	T	0.7166	0.4576	1.122	0.1455	0.826438
	22	rs2284088	43040873	G	0.7583	0.5224	1.101	0.1455	0.826438
	8	rs343	19810787	A	0.7322	0.4809	1.115	0.146	0.826438
	4	rs11734944	75681217	A	1.347	0.9007	2.015	0.1469	0.826438
	16	rs760967240	84094451	C	1.555	0.8561	2.824	0.1472	0.826438
	10	rs11187850	96068480	G	0.6733	0.3943	1.15	0.1474	0.826438
	13	rs2274405	95858978	T	0.7392	0.4911	1.113	0.1477	0.826438
	1	rs13306731	179320578	G	0.7428	0.496	1.112	0.149	0.826438
	7	rs6952815	24911357	G	0.6002	0.3001	1.201	0.149	0.826438
	6	rs9397459	152265659	A	0.6265	0.3319	1.183	0.1491	0.826438
	14	rs17225885	64694749	G	0.6097	0.3113	1.194	0.1491	0.826438
	18	rs1487377	21883552	A	1.729	0.8209	3.641	0.1497	0.826438
	7	rs62447267	48450097	T	1.373	0.8918	2.115	0.1498	0.826438
	7	rs1865195	48451939	C	1.373	0.8918	2.115	0.1498	0.826438
	7	rs7789493	48452200	A	1.373	0.8918	2.115	0.1498	0.826438
	3	rs1800874	46416470	T	0.738	0.488	1.116	0.15	0.826438
	17	rs2285583	15968143	C	1.463	0.8707	2.457	0.1508	0.828576
	1	rs3753658	226012686	T	1.4	0.8838	2.217	0.1517	0.828991
	1	rs3753659	226012717	C	1.4	0.8838	2.217	0.1517	0.828991
	7	rs2853796	150703915	G	1.399	0.8833	2.215	0.1525	0.83027
	7	rs1800780	150698879	A	1.402	0.8816	2.231	0.1533	0.83027
	18	rs1805084	21112206	T	1.366	0.889	2.098	0.1549	0.83027
	8	rs13276226	143998662	A	0.7187	0.4557	1.133	0.1552	0.83027
	18	rs931359	21891751	G	1.666	0.8239	3.368	0.1554	0.83027
	1	rs4149229	226032928	A	0.6002	0.2967	1.214	0.1556	0.83027
	7	rs62481876	134855719	G	0.5861	0.2801	1.226	0.1561	0.83027
	6	rs851984	152023191	A	1.452	0.8656	2.434	0.1577	0.83027
	9	rs3833700	35739115	T	0.6966	0.4211	1.152	0.1591	0.83027
	17	rs878171	45896478	T	0.7538	0.5085	1.117	0.1592	0.83027
	9	rs1572983	104133628	C	0.7551	0.5105	1.117	0.1594	0.83027
	21	rs2839140	47616080	G	0.7502	0.5027	1.12	0.1595	0.83027
	19	rs4147912	1049012	A	0.6911	0.4128	1.157	0.16	0.83027
	3	rs72611184	195955178	C	1.353	0.8873	2.062	0.1603	0.83027
	7	rs1799983	150696111	T	1.851	0.7829	4.376	0.1608	0.83027
	1	rs71635146	207737459	A	1.553	0.8391	2.874	0.1611	0.83027
	5	rs144157386	40777531	T	1.342	0.8891	2.025	0.1615	0.83027
	19	rs2305746	35556300	A	1.379	0.8784	2.165	0.1625	0.83027
	19	rs1688030	35556744	T	1.379	0.8784	2.165	0.1625	0.83027
	19	rs4147935	1065044	T	1.593	0.8286	3.064	0.1626	0.83027
	16	rs11550470	84100173	T	1.712	0.8047	3.642	0.1628	0.83027
	20	rs2274755	44639692	T	0.6959	0.4183	1.158	0.1629	0.83027
	20	rs17577	44643111	A	0.6959	0.4183	1.158	0.1629	0.83027
	20	rs13925	44644965	A	0.6959	0.4183	1.158	0.1629	0.83027
	1	rs2234922	226026406	G	0.6549	0.3613	1.187	0.1633	0.83027
	7	rs61756142	24888730	A	0.6183	0.3138	1.218	0.1645	0.83027
	7	rs2288239	134855724	C	0.741	0.4855	1.131	0.1646	0.83027
	22	rs28365957	43045695	G	0.7687	0.5303	1.114	0.1648	0.83027
	12	rs1800137	57548466	T	0.7209	0.4536	1.146	0.1662	0.83027
	7	rs1800136	117307108	A	1.797	0.7834	4.121	0.1665	0.83027
	2	rs7574296	234638249	G	1.413	0.8646	2.31	0.1676	0.83027
	10	rs17109674	95791763	G	1.313	0.892	1.932	0.1676	0.83027
	11	rs5103	116692552	G	1.349	0.8816	2.063	0.1679	0.83027
	5	rs61421945	133984646	G	1.461	0.8522	2.504	0.1682	0.83027
	12	rs2287218	110019338	T	0.6977	0.4181	1.164	0.1682	0.83027
	12	rs2270374	110029186	A	0.6977	0.4181	1.164	0.1682	0.83027
	22	rs8190385	43043238	G	0.7681	0.5277	1.118	0.1683	0.83027
	11	rs4316537	71155129	A	1.767	0.786	3.974	0.1684	0.83027
	22	rs2072874	50515808	T	1.31	0.8918	1.925	0.1687	0.83027
	7	rs2032582	87160618	C	1.311	0.8911	1.929	0.1692	0.83027
	5	rs3777233	482881	T	1.579	0.8229	3.028	0.1696	0.83027
	5	rs3777234	482902	A	1.579	0.8229	3.028	0.1696	0.83027
	1	rs1109815	154909268	A	1.48	0.8452	2.592	0.1701	0.83027
	17	rs10852766	73951864	T	0.7438	0.4874	1.135	0.1701	0.83027
	11	rs10160757	3109426	T	0.6792	0.3894	1.184	0.1727	0.839748
	3	rs1800023	46412308	G	0.7498	0.4952	1.135	0.1735	0.839748
	6	rs398110827	152265282	T	1.332	0.881	2.013	0.1742	0.839748
	17	rs9907142	45885687	A	0.7254	0.4565	1.153	0.1743	0.839748
	12	rs35021926	57606059	A	0.7184	0.4457	1.158	0.1744	0.839748
	8	rs4149243	27373923	C	1.641	0.8025	3.356	0.1747	0.839748
	20	rs3746438	33584289	C	0.7617	0.5138	1.129	0.1755	0.839748
	17	rs557491	67267317	T	1.353	0.8734	2.096	0.1757	0.839748
	4	rs11351486	74285192	G	1.706	0.7872	3.699	0.1758	0.839748
	19	rs3795066	1039626	C	0.7013	0.4191	1.173	0.1767	0.842047
	4	rs2237051	110901198	G	1.322	0.8809	1.984	0.1777	0.8432
	7	rs1042009	45703971	G	0.7634	0.5154	1.131	0.1779	0.8432
	10	rs2499066	19571941	G	1.284	0.8922	1.849	0.1782	0.8432
	18	rs931357	21891689	T	1.419	0.8518	2.364	0.179	0.844152
	1	rs10753191	179312752	T	0.7607	0.5102	1.134	0.1795	0.844152
	8	rs56046179	144297028	T	1.311	0.8825	1.947	0.18	0.844152
	4	rs3816873	100504664	C	0.7682	0.5223	1.13	0.1803	0.844152
	8	rs1618110	11666616	A	0.7607	0.5098	1.135	0.1805	0.844152
	1	rs143312313	22304831	A	0.6171	0.3039	1.253	0.1817	0.844713
	1	rs1805096	66102257	G	0.7224	0.4482	1.164	0.1818	0.844713
	7	rs882156	150653336	T	0.7186	0.4422	1.168	0.1822	0.844713
	20	rs3761142	33545816	T	0.7531	0.4965	1.142	0.1823	0.844713
	19	rs3752237	1047161	A	0.7028	0.4179	1.182	0.1835	0.847756
	11	rs4149179	62782446	T	0.733	0.4637	1.159	0.1838	0.847756
	6	rs2077647	152129077	C	1.341	0.8691	2.068	0.185	0.849267
	16	rs17859889	55519701	T	1.548	0.8104	2.958	0.1856	0.849267
	8	rs200148043	82395821	G	0.6071	0.2897	1.272	0.1861	0.849267
	3	rs142781032	195518112	A	1.39	0.8528	2.265	0.1865	0.849267
	18	rs931356	21891666	G	1.609	0.7942	3.26	0.1867	0.849267
	18	rs2337961	21891975	G	1.609	0.7942	3.26	0.1867	0.849267
	1	rs12067936	66088701	C	0.7326	0.4615	1.163	0.1872	0.849267
	3	rs72611185	195955209	T	1.326	0.8711	2.019	0.188	0.849267
	1	rs2817006	200011818	T	1.88	0.7342	4.814	0.1882	0.849267
	3	rs388915	148447756	G	0.7099	0.4255	1.184	0.1895	0.849267
	11	rs1699102	121456962	T	1.393	0.8489	2.285	0.1897	0.849267
	12	rs3764009	21013948	C	1.388	0.8502	2.266	0.1898	0.849267
	22	rs2038048	50512617	T	1.29	0.881	1.89	0.1905	0.849267
	16	rs1030870	55515593	A	0.7172	0.4356	1.181	0.1913	0.849267
	16	rs1030869	55515621	C	0.7172	0.4356	1.181	0.1913	0.849267
	7	rs2229550	150765065	T	1.663	0.7738	3.572	0.1926	0.849267
	1	rs56968853	22332008	C	1.492	0.8173	2.722	0.1927	0.849267
	14	rs1799794	104179267	T	0.7677	0.5157	1.143	0.1929	0.849267
	14	rs1256120	64805001	G	1.317	0.8696	1.993	0.1937	0.849267
	10	rs717620	101542578	T	1.447	0.8288	2.525	0.1939	0.849267
	1	rs539024294	22305012	A	1.856	0.7301	4.716	0.194	0.849267
	11	rs58412813	118900410	G	0.7723	0.523	1.141	0.194	0.849267
	19	rs1799786	45868038	A	1.425	0.8345	2.434	0.1945	0.849267
	18	rs746440359	21120381	A	1.742	0.7525	4.034	0.1949	0.849267
	7	rs4726576	142457132	C	0.7791	0.534	1.137	0.1951	0.849267
	10	rs57243552	19392925	G	0.6813	0.3806	1.219	0.1963	0.849267
	5	rs10077980	159614339	T	1.564	0.7929	3.087	0.1968	0.849267
	3	rs6793441	8775223	A	1.338	0.8588	2.084	0.1982	0.849267
	16	rs3794628	88729788	T	1.349	0.8549	2.127	0.1985	0.849267
	20	rs2425012	33581955	A	1.288	0.8755	1.896	0.1986	0.849267
	7	rs55974693	48634295	A	1.398	0.8377	2.332	0.1999	0.849267
	22	rs2076137	50515766	T	1.284	0.8751	1.885	0.2011	0.849267
	2	rs1367117	21263900	A	1.432	0.8244	2.486	0.2025	0.849267
	5	rs28943592	118872184	T	0.7064	0.4136	1.207	0.2032	0.849267
	7	rs2302431	75614863	T	0.7262	0.4436	1.189	0.2034	0.849267
	19	rs4147930	1064193	A	1.284	0.8737	1.886	0.2034	0.849267
	7	rs10486438	24932346	T	1.336	0.855	2.086	0.2036	0.849267
	14	rs76624128	94983724	G	1.615	0.771	3.383	0.2038	0.849267
	10	rs41291134	96025697	A	0.6307	0.3092	1.286	0.2049	0.849267
	17	rs2960081	53827982	T	0.5998	0.2716	1.325	0.2061	0.849267
	18	rs1431195	50831933	T	0.641	0.3212	1.279	0.207	0.849267
	7	rs766186870	142460710	C	0.6822	0.3765	1.236	0.2075	0.849267
	9	rs1805329	110084328	T	0.7427	0.4674	1.18	0.208	0.849267
	1	rs17108177	53732138	T	0.6155	0.2889	1.311	0.2084	0.849267
	7	rs61605643	48427610	A	0.7002	0.4017	1.22	0.2085	0.849267
	20	rs6058885	31367948	T	1.396	0.8297	2.348	0.209	0.849267
	11	rs3842753	2181060	T	1.576	0.7749	3.207	0.2091	0.849267
	1	rs1704754	162760551	C	0.7672	0.5072	1.16	0.2093	0.849267
	1	rs13306729	179316687	G	0.6312	0.3075	1.296	0.2099	0.849267
	9	rs3132298	137299212	A	0.7707	0.5129	1.158	0.21	0.849267
	20	rs2425014	33583114	T	0.769	0.5099	1.16	0.2103	0.849267
	17	rs2157991	15961951	G	1.412	0.822	2.427	0.2112	0.849267
	19	rs7247124	15939257	C	1.314	0.8563	2.016	0.2113	0.849267
	19	rs7257792	15939340	A	1.314	0.8563	2.016	0.2113	0.849267
	19	rs7259139	15939692	T	1.314	0.8563	2.016	0.2113	0.849267
	19	rs73927741	15939887	T	1.314	0.8563	2.016	0.2113	0.849267
	19	rs73003267	15940045	T	1.314	0.8563	2.016	0.2113	0.849267
	19	rs3795067	1039628	C	1.719	0.7349	4.02	0.2115	0.849267
	15	rs8031107	81582868	A	1.281	0.8686	1.888	0.2118	0.849267
	2	rs11677397	113875081	T	0.7134	0.4198	1.212	0.212	0.849267
	2	rs4251968	113875217	C	0.7134	0.4198	1.212	0.212	0.849267
	2	rs2234676	113875428	A	0.7134	0.4198	1.212	0.212	0.849267
	2	rs2234677	113875509	A	0.7134	0.4198	1.212	0.212	0.849267
	2	rs2234678	113875565	G	0.7134	0.4198	1.212	0.212	0.849267
	2	rs16065	113875631	C	0.7134	0.4198	1.212	0.212	0.849267
	12	rs1800158	57593204	G	0.7613	0.4961	1.168	0.212	0.849267
	5	rs35040750	142065439	A	0.6902	0.3852	1.237	0.2127	0.850377
	11	rs17884789	102398329	T	0.7058	0.4077	1.222	0.2133	0.851084
	8	rs17524895	11660136	T	0.7283	0.4417	1.201	0.214	0.852186
	10	rs11254278	16967325	T	1.512	0.7858	2.909	0.2157	0.857258
	4	rs2278893	72413281	C	0.756	0.4851	1.178	0.2167	0.859534
	19	rs2071484	11688460	T	1.277	0.8652	1.885	0.2184	0.862364
	12	rs34554486	57588127	T	0.7666	0.5019	1.171	0.2187	0.862364
	12	rs1800141	57588433	A	0.7666	0.5019	1.171	0.2187	0.862364
	5	rs79684971	7826853	A	1.704	0.728	3.989	0.2193	0.863038
	5	rs59553402	159625848	G	0.6464	0.3218	1.298	0.2201	0.864494
	3	rs4482616	123018963	A	1.336	0.8394	2.127	0.2217	0.867659
	9	rs11536891	120479337	C	1.397	0.817	2.389	0.222	0.867659
	12	rs10431308	7803562	C	0.769	0.5044	1.172	0.2222	0.867659
	1	rs76252302	214161999	T	1.465	0.7925	2.71	0.223	0.868581
	10	rs1057910	96741053	C	0.5865	0.2484	1.384	0.2233	0.868581
	17	rs3729966	26101237	A	1.272	0.862	1.876	0.2256	0.875647
	2	rs2322659	136555659	C	1.262	0.865	1.841	0.2274	0.875647
	22	rs2269662	42301014	G	0.7803	0.5216	1.167	0.2275	0.875647
	13	rs8000956	103703579	C	1.291	0.8527	1.953	0.2276	0.875647
	2	rs1126839	120199140	A	0.6852	0.3707	1.267	0.228	0.875647
	7	rs138464021	142458511	T	1.403	0.8091	2.432	0.228	0.875647
	22	rs6000220	36649966	T	0.5981	0.2592	1.38	0.2283	0.875647
	4	rs2718684	100534041	A	0.7891	0.5367	1.16	0.2286	0.875647
	11	rs2854117	116700142	T	1.27	0.8594	1.878	0.2302	0.877459
	3	rs67261052	195956970	C	1.296	0.8483	1.981	0.2304	0.877459
	10	rs2274223	96066341	G	0.723	0.425	1.23	0.2315	0.877459
	11	rs41532344	1103876	T	1.353	0.8244	2.22	0.2318	0.877459
	11	rs747180	129990587	G	0.786	0.5297	1.166	0.2319	0.877459
	7	rs10273639	142456928	C	0.7951	0.5455	1.159	0.2327	0.877459
	7	rs6667	142460865	C	0.7951	0.5455	1.159	0.2327	0.877459
	12	rs5888	125284748	A	0.7803	0.5193	1.173	0.2327	0.877459
	12	rs34248177	57602632	G	0.7455	0.4601	1.208	0.233	0.877459
	19	rs73003269	15940075	C	1.296	0.8452	1.987	0.2346	0.879532
	14	rs10872918	39702975	A	0.6826	0.3636	1.281	0.2348	0.879532
	11	rs2510635	75501852	A	1.573	0.7449	3.321	0.235	0.879532
	14	rs941697	64805691	T	1.285	0.8494	1.943	0.2353	0.879532
	10	rs10882386	95790669	G	1.261	0.8585	1.853	0.237	0.884243
	3	rs5182	148459395	C	0.7608	0.4833	1.198	0.2377	0.884396
	10	rs148580503	96068505	A	0.6242	0.2853	1.366	0.2382	0.884396
	2	rs7585914	95945568	G	0.7668	0.4931	1.192	0.2386	0.884396
	7	rs1800781	150692444	A	1.714	0.6993	4.203	0.2388	0.884396
	19	rs73927742	15939996	T	1.294	0.8404	1.994	0.2416	0.890637
	19	rs73003263	15940005	G	1.294	0.8404	1.994	0.2416	0.890637
	13	rs7987433	103719056	C	1.531	0.7494	3.129	0.2425	0.890637
	4	rs2231157	89018565	G	1.291	0.8403	1.984	0.2436	0.890637
	6	rs2270860	43270151	T	1.338	0.8198	2.184	0.2439	0.890637
	7	rs2968860	150645682	G	0.7392	0.4447	1.229	0.2439	0.890637
	3	rs2276736	148425873	G	1.287	0.8416	1.968	0.2443	0.890637
	8	rs13306541	16050135	C	0.6479	0.312	1.345	0.2443	0.890637
	7	rs1131372	43843423	A	0.751	0.4633	1.217	0.2452	0.890637
	1	rs1801133	11856378	A	1.291	0.839	1.985	0.2455	0.890637
	4	rs2285088	3516448	T	0.7921	0.5344	1.174	0.2457	0.890637
	19	rs183255090	11238730	T	0.6093	0.2638	1.407	0.2461	0.890637
	2	rs75748232	242207043	A	1.548	0.7394	3.239	0.2465	0.890637
	11	rs35211609	116691512	A	0.777	0.5064	1.192	0.2478	0.890637
	2	rs2587692	120209689	A	0.6961	0.3766	1.287	0.2479	0.890637
	5	rs13168472	150501881	C	1.402	0.7902	2.487	0.2481	0.890637
	7	rs2302432	75614864	G	0.7519	0.4631	1.221	0.2487	0.890637
	20	rs2425007	33572941	A	0.7833	0.5171	1.186	0.2489	0.890637
	20	rs2425009	33578899	T	0.7833	0.5171	1.186	0.2489	0.890637
	12	rs770843408	20870033	T	1.653	0.7014	3.898	0.2504	0.894413
	10	rs3740165	16949550	C	1.356	0.8059	2.28	0.2516	0.896657
	3	rs1008642	8775661	T	1.251	0.8525	1.837	0.2521	0.896657
	11	rs554734	68192518	G	0.7866	0.5205	1.189	0.2546	0.896657
	7	rs2566508	150700515	G	0.8014	0.5474	1.173	0.2552	0.896657
	14	rs2297129	88935925	G	1.269	0.8415	1.915	0.2554	0.896657
	12	rs41473449	125621419	G	0.7948	0.5346	1.182	0.2563	0.896657
	10	rs16918863	19780463	A	0.7169	0.4034	1.274	0.2567	0.896657
	7	rs1802846	43830888	C	0.7594	0.4719	1.222	0.257	0.896657
	6	rs4646272	160551093	G	1.261	0.8445	1.882	0.2571	0.896657
	13	rs4148472	95862873	A	1.366	0.7965	2.342	0.2572	0.896657
	8	rs72691625	144294674	A	0.7031	0.3822	1.293	0.2573	0.896657
	8	rs61747644	144295154	T	0.7031	0.3822	1.293	0.2573	0.896657
	1	rs505151	55529187	G	1.637	0.6963	3.848	0.2585	0.896657
	5	rs1133202	150489390	A	0.8027	0.5483	1.175	0.2585	0.896657
	9	rs34189335	137271454	A	0.7852	0.5161	1.195	0.2587	0.896657
	18	rs73392253	21852313	T	1.524	0.7336	3.165	0.2587	0.896657
	4	rs1800495	3514689	C	0.6061	0.254	1.446	0.2592	0.896657
	12	rs56163822	100887101	T	1.291	0.8283	2.012	0.2592	0.896657
	11	rs762803	67352256	A	1.372	0.7916	2.379	0.2595	0.896657
	6	rs2071454	152126824	G	1.295	0.8254	2.033	0.2604	0.898224
	12	rs1800188	57588491	T	0.7822	0.5098	1.2	0.2609	0.898407
	3	rs3729682	178927345	C	0.6314	0.2829	1.409	0.2618	0.899297
	9	rs16909898	98231008	G	0.6104	0.2575	1.447	0.2624	0.899297
	8	rs1032575	11665661	C	0.7803	0.5057	1.204	0.2625	0.899297
	7	rs7738	43846603	G	1.244	0.8481	1.824	0.264	0.90238
	11	rs1071695	35201842	T	1.546	0.7194	3.321	0.2644	0.90238
	17	rs149293452	16097899	T	0.7184	0.4017	1.285	0.2649	0.90238
	19	rs2304103	33467413	T	0.737	0.4308	1.261	0.2654	0.90238
	22	rs17848337	42300948	A	0.7975	0.5353	1.188	0.266	0.90238
	12	rs3764006	21054369	G	0.729	0.4176	1.273	0.2663	0.90238
	6	rs1042303	24437458	C	0.7724	0.4894	1.219	0.2674	0.90238
	4	rs11944752	100485255	A	0.804	0.5467	1.183	0.2679	0.90238
	5	rs11134251	7695845	C	0.781	0.5042	1.21	0.2682	0.90238
	12	rs16923270	21015815	G	0.734	0.4244	1.269	0.2684	0.90238
	5	rs11543964	150512740	A	0.7172	0.3976	1.294	0.2696	0.90238
	17	rs883871	38252660	A	0.7887	0.5174	1.202	0.2696	0.90238
	5	rs11205	118861713	G	0.8029	0.543	1.187	0.2713	0.90238
	8	rs2955006	82606782	G	0.7626	0.4703	1.237	0.2719	0.90238
	6	rs2072783	16143897	A	0.7999	0.5368	1.192	0.2725	0.90238
	16	rs11550471	84135515	T	1.548	0.7093	3.378	0.2725	0.90238
	12	rs35191208	110029008	T	0.7501	0.4485	1.255	0.2732	0.90238
	19	rs2304102	33467357	A	0.8074	0.5505	1.184	0.2736	0.90238
	1	rs2066462	11854896	A	1.649	0.673	4.041	0.2739	0.90238
	1	rs2066470	11863057	A	1.649	0.673	4.041	0.2739	0.90238
	10	rs10763975	19678497	G	0.7583	0.4617	1.245	0.2742	0.90238
	1	rs1051740	226019633	C	0.7931	0.5232	1.202	0.2747	0.90238
	16	rs1861759	50745583	G	1.36	0.7832	2.361	0.2749	0.90238
	8	rs2044823	82395823	G	0.687	0.3495	1.35	0.2761	0.90238
	3	rs17849132	47456689	C	1.474	0.7327	2.967	0.2765	0.90238
	16	rs34216438	50299938	C	1.24	0.8416	1.827	0.2765	0.90238
	2	rs4853018	74466594	A	1.288	0.8163	2.031	0.277	0.90238
	4	rs4444903	110834110	A	1.264	0.8285	1.928	0.277	0.90238
	1	rs718265	55319902	A	0.8074	0.5485	1.188	0.278	0.90238
	11	rs2306168	74907582	T	0.7938	0.523	1.205	0.278	0.90238
	3	rs1800766	148457642	C	0.7492	0.4446	1.262	0.2781	0.90238
	19	rs2738460	11238807	T	1.229	0.8463	1.786	0.2786	0.90238
	9	rs1226147	104146218	T	0.7969	0.5282	1.202	0.2793	0.90238
	10	rs703075	16911605	A	0.7953	0.5252	1.205	0.2796	0.90238
	21	rs4148095	43635956	C	1.546	0.7014	3.408	0.2799	0.90238
	1	rs2274976	11850927	T	1.638	0.6684	4.016	0.2805	0.90238
	7	rs36190513	48210657	C	0.7582	0.4586	1.254	0.2807	0.90238
	7	rs36157513	48210947	T	0.7582	0.4586	1.254	0.2807	0.90238
	1	rs1926723	230840096	C	0.7862	0.5078	1.217	0.2809	0.90238
	2	rs17217716	47630353	T	1.513	0.7118	3.216	0.2818	0.903827
	7	rs2293109	45717711	C	1.497	0.7146	3.138	0.2847	0.911184
	1	rs2495477	55518467	G	1.276	0.8162	1.995	0.285	0.911184
	22	rs5998233	32482321	G	1.389	0.7597	2.541	0.2856	0.911294
	1	rs1803530	22313161	T	0.7281	0.4064	1.305	0.2863	0.911294
	10	rs2271462	16982061	T	1.33	0.787	2.248	0.2865	0.911294
	1	rs2292568	226027659	T	1.325	0.7892	2.226	0.287	0.911294
	1	rs2296160	207795320	A	0.7974	0.5255	1.21	0.2873	0.911294
	8	rs2294137	11687959	C	1.234	0.8372	1.819	0.2883	0.912293
	12	rs11172124	57594955	A	1.356	0.7725	2.381	0.2887	0.912293
	19	rs77035501	1052135	A	0.7264	0.402	1.313	0.2896	0.912293
	12	rs7311358	21015760	G	1.32	0.7898	2.205	0.2897	0.912293
	1	rs1137101	66058513	A	0.7817	0.495	1.235	0.2909	0.912293
	8	rs12718	77912230	T	0.7777	0.4871	1.242	0.2925	0.912293
	19	rs10423288	11215846	C	1.359	0.7671	2.409	0.2929	0.912293
	10	rs17109671	95791613	T	1.228	0.837	1.802	0.2933	0.912293
	19	rs1799793	45867259	T	1.331	0.7805	2.271	0.2936	0.912293
	20	rs80109502	33587596	A	0.7259	0.3992	1.32	0.2938	0.912293
	22	rs6972	43558972	A	0.7649	0.4636	1.262	0.2943	0.912293
	10	rs74991688	19464088	T	1.282	0.8036	2.045	0.2972	0.912293
	7	rs31668	87053206	G	0.7622	0.4575	1.27	0.2973	0.912293
	16	rs3730119	4057603	A	0.7796	0.4882	1.245	0.2973	0.912293
	14	rs2401751	88946622	A	1.247	0.8229	1.89	0.2977	0.912293
	7	rs372637371	142458437	T	1.338	0.7733	2.315	0.2979	0.912293
	22	rs2269664	42301943	T	0.8086	0.542	1.206	0.2981	0.912293
	3	rs9875803	123135449	C	1.248	0.8217	1.897	0.2985	0.912293
	3	rs28666839	123135550	C	1.248	0.8217	1.897	0.2985	0.912293
	3	rs1127743	58512375	C	0.7897	0.506	1.233	0.2986	0.912293
	4	rs2231164	89015857	C	0.8129	0.5499	1.202	0.2989	0.912293
	11	rs3831392	110333030	A	1.265	0.8119	1.971	0.299	0.912293
	16	rs149923445	918924	T	0.7395	0.418	1.308	0.2997	0.912293
	19	rs3752240	1051214	G	1.494	0.6993	3.193	0.2998	0.912293
	5	rs3777231	482738	G	1.383	0.7489	2.555	0.3001	0.912293
	12	rs2053098	21036411	A	1.307	0.7876	2.169	0.3001	0.912293
	18	rs275874	21852587	A	1.313	0.7837	2.199	0.3012	0.912293
	16	rs2277893	961051	T	0.8041	0.5317	1.216	0.3016	0.912293
	20	rs910085	31383353	T	1.309	0.7852	2.181	0.3021	0.912293
	20	rs875041	31383530	C	1.309	0.7852	2.181	0.3021	0.912293
	3	rs2550261	195490284	T	1.289	0.7948	2.092	0.3032	0.912293
	8	rs2645429	11660051	A	0.7791	0.4843	1.253	0.3034	0.912293
	10	rs11008290	19337740	G	0.6298	0.261	1.52	0.3035	0.912293
	8	rs1736070	11665805	C	0.7961	0.5156	1.229	0.3037	0.912293
	3	rs76023261	123005476	T	0.7601	0.4505	1.283	0.304	0.912293
	12	rs1169304	121437221	T	1.365	0.7539	2.473	0.304	0.912293
	8	rs4646246	18248661	A	0.8	0.5226	1.225	0.3044	0.912293
	15	rs61752774	81584925	T	0.7126	0.3726	1.363	0.3059	0.914363
	15	rs690	58834741	T	0.7952	0.5128	1.233	0.306	0.914363
	4	rs1800908	26492222	A	0.7781	0.4809	1.259	0.3067	0.915095
	19	rs7251375	1061920	G	0.7477	0.4277	1.307	0.3075	0.916122
	11	rs7940488	110300413	A	0.8101	0.5397	1.216	0.3096	0.916535
	11	rs7940715	110300506	C	0.8101	0.5397	1.216	0.3096	0.916535
	2	rs3739022	136562472	A	0.7903	0.5018	1.245	0.31	0.916535
	16	rs2302717	50328526	C	1.285	0.7912	2.086	0.3112	0.916535
	17	rs2277624	48761105	T	0.7875	0.4955	1.252	0.3122	0.916535
	1	rs12141199	179324553	G	0.8194	0.5565	1.206	0.313	0.916535
	2	rs2241757	25064079	G	1.241	0.816	1.886	0.3131	0.916535
	1	rs1518111	206944645	C	0.8305	0.5785	1.192	0.3142	0.916535
	19	rs7256770	11689911	A	0.8138	0.5447	1.216	0.3147	0.916535
	7	SNV08909	155605315	C	1.41	0.7212	2.758	0.315	0.916535
	19	rs397738863	50881820	C	0.8071	0.5311	1.227	0.3155	0.916535
	15	rs3829462	58853079	C	0.6759	0.3145	1.453	0.3157	0.916535
	15	rs3829461	58853109	A	0.6759	0.3145	1.453	0.3157	0.916535
	15	rs55913623	58853218	C	0.6759	0.3145	1.453	0.3157	0.916535
	16	rs907045	84135493	A	0.7917	0.5017	1.25	0.3158	0.916535
	1	rs2297660	53732315	G	0.8046	0.526	1.231	0.316	0.916535
	11	rs12285564	121393450	A	1.268	0.7972	2.016	0.3162	0.916535
	5	rs469783	96121524	C	0.8066	0.5297	1.228	0.3165	0.916535
	7	rs2303931	150761880	C	1.218	0.8273	1.795	0.3172	0.916535
	7	rs1045642	87138645	A	0.8192	0.5542	1.211	0.3174	0.916535
	1	rs4844600	207679307	A	0.8059	0.5277	1.231	0.3179	0.916535
	12	rs4761430	76953374	A	0.7159	0.3714	1.38	0.3183	0.916535
	1	rs1800872	206946407	G	0.832	0.5796	1.194	0.3187	0.916535
	10	rs3750625	112839601	A	0.6553	0.2852	1.506	0.3194	0.916535
	9	rs2422493	107690995	A	1.243	0.8099	1.908	0.3196	0.916535
	2	rs16853009	215831743	C	0.6374	0.2624	1.548	0.3198	0.916535
	2	rs10445686	135893372	A	1.218	0.8258	1.796	0.32	0.916535
	11	rs1871042	67353844	T	1.333	0.7562	2.349	0.3204	0.916535
	1	rs4646412	110283069	A	1.62	0.6242	4.205	0.3214	0.917323
	13	rs1751034	95714976	C	1.284	0.7825	2.108	0.3223	0.917323
	11	rs10902083	1081381	G	1.344	0.7481	2.415	0.3225	0.917323
	11	rs10902084	1081392	C	1.344	0.7481	2.415	0.3225	0.917323
	2	rs4148772	169874712	T	1.381	0.7275	2.622	0.3235	0.917572
	17	rs201806069	16097912	C	0.7512	0.4257	1.326	0.3235	0.917572
	8	rs3808607	59412924	T	0.8199	0.5524	1.217	0.3242	0.918262
	10	rs1801223	17152994	A	0.7244	0.3812	1.377	0.3249	0.918357
	5	rs351855	176520243	A	1.227	0.8156	1.847	0.3259	0.918357
	11	rs2246614	619789	G	0.8255	0.563	1.211	0.3262	0.918357
	7	rs10228436	55238268	A	0.8245	0.5607	1.212	0.3266	0.918357
	8	rs433235	16050240	C	1.479	0.6763	3.235	0.3269	0.918357
	5	rs117157231	133984582	T	1.415	0.7059	2.838	0.3276	0.918357
	8	rs1616534	11666451	C	0.8219	0.5549	1.217	0.3277	0.918357
	18	rs3760591	21167062	T	0.7828	0.4792	1.279	0.3282	0.918357
	12	rs6487138	20905250	T	0.819	0.5487	1.222	0.3284	0.918357
	17	rs139223575	7123240	G	0.8195	0.5496	1.222	0.3288	0.918357
	17	rs2070918	72862705	A	0.8114	0.5331	1.235	0.3293	0.918478
	8	rs13306550	16025964	C	0.6923	0.33	1.453	0.3308	0.920387
	3	rs2276805	172428782	T	0.8092	0.5281	1.24	0.3309	0.920387
	11	rs41349846	1080576	A	1.259	0.7904	2.007	0.3318	0.920968
	10	rs7086710	101927047	G	1.43	0.6936	2.949	0.3325	0.920968
	17	rs12601198	45899229	A	1.476	0.6706	3.247	0.3336	0.920968
	19	rs2071483	11688539	T	0.7378	0.3981	1.368	0.3342	0.920968
	2	rs4533467	215855780	A	1.266	0.7841	2.045	0.3344	0.920968
	3	rs3749405	31712393	C	0.8156	0.5388	1.234	0.335	0.920968
	16	rs2230738	4164364	C	1.21	0.8207	1.785	0.3355	0.920968
	20	rs16990922	44541192	A	1.359	0.7277	2.538	0.3358	0.920968
	7	rs2303937	150768786	G	1.209	0.8213	1.78	0.336	0.920968
	2	rs12992066	95947085	A	0.8117	0.5306	1.242	0.3361	0.920968
	3	rs2246901	195489009	C	1.262	0.7844	2.029	0.3377	0.920968
	5	rs17223604	141994109	A	0.7992	0.5051	1.264	0.3382	0.920968
	10	rs2486758	104597480	C	0.7844	0.477	1.29	0.3386	0.920968
	1	rs1780019	162766476	C	0.8183	0.5426	1.234	0.339	0.920968
	22	rs2072906	44333172	A	0.8306	0.5677	1.215	0.3392	0.920968
	16	rs14070	55536727	T	0.8239	0.5533	1.227	0.3404	0.920968
	5	rs77104554	113831696	C	0.7161	0.3604	1.423	0.3406	0.920968
	13	rs3765534	95815415	T	1.36	0.7227	2.559	0.3406	0.920968
	16	rs11076176	57007446	G	1.215	0.814	1.812	0.341	0.920968
	16	rs289714	57007451	G	1.215	0.814	1.812	0.341	0.920968
	1	rs9187	22336305	T	1.206	0.8202	1.772	0.3416	0.920968
	1	rs12908	22336308	A	1.206	0.8202	1.772	0.3416	0.920968
	5	rs2277954	159665599	G	0.8084	0.5212	1.254	0.3421	0.920968
	18	rs2276204	50450240	G	1.241	0.7947	1.939	0.3421	0.920968
	2	rs2305073	242176019	C	1.231	0.801	1.893	0.3428	0.921619
	14	rs1256049	64724051	T	1.215	0.8115	1.819	0.3444	0.924684
	7	rs213950	117199533	A	0.8294	0.5624	1.223	0.3455	0.926401
	11	rs41464048	1081151	C	1.313	0.7446	2.316	0.3466	0.928113
	21	rs2830087	27513053	C	0.8324	0.5678	1.22	0.3473	0.92875
	6	rs3749877	129722389	G	1.205	0.8161	1.778	0.3487	0.929055
	6	rs3749878	129722425	A	1.205	0.8161	1.778	0.3487	0.929055
	9	rs7048567	139904037	A	0.8132	0.5277	1.253	0.3488	0.929055
	19	rs117587314	50881906	T	0.7323	0.3809	1.408	0.3502	0.931551
	22	rs2229442	42301748	G	0.8291	0.5584	1.231	0.3527	0.933772
	7	rs2188524	87230435	C	1.357	0.7127	2.583	0.3531	0.933772
	19	rs78320196	1061804	C	0.7674	0.4388	1.342	0.3532	0.933772
	20	rs1800961	43042364	T	1.421	0.677	2.981	0.3532	0.933772
	7	rs41301394	75612803	C	0.8326	0.5652	1.227	0.354	0.933772
	1	rs1051741	226032229	T	0.7483	0.405	1.382	0.3545	0.933772
	7	rs199713773	142458551	T	1.307	0.7412	2.305	0.3548	0.933772
	1	rs2392221	101190173	T	0.7722	0.4464	1.336	0.3552	0.933772
	3	rs771914663	195507941	G	0.6867	0.3094	1.524	0.3555	0.933772
	10	rs1801222	17156151	A	1.226	0.7954	1.888	0.3566	0.933772
	3	rs9881951	123014877	C	1.24	0.785	1.958	0.3568	0.933772
	11	rs2298813	121393684	A	1.243	0.7822	1.976	0.357	0.933772
	16	rs201661947	50338325	A	1.503	0.6315	3.575	0.3572	0.933772
	16	rs3743690	20635418	C	1.197	0.8159	1.756	0.358	0.933772
	16	rs2301672	20636814	G	1.197	0.8159	1.756	0.358	0.933772
	5	rs6872510	481610	T	0.8137	0.5234	1.265	0.3599	0.936128
	9	rs357564	98209594	G	1.205	0.8087	1.795	0.3599	0.936128
	5	rs11134252	7696028	C	0.8155	0.5269	1.262	0.3603	0.936128
	3	rs77448757	195513173	A	0.7571	0.416	1.378	0.3624	0.939935
	10	rs3740053	69644335	G	0.8182	0.5312	1.26	0.3627	0.939935
	16	rs3087812	20634775	C	1.206	0.8049	1.806	0.364	0.941571
	16	rs2230742	4016676	A	1.304	0.7348	2.313	0.3646	0.941571
	7	rs699512	43810764	G	1.219	0.7942	1.871	0.3651	0.941571
	11	rs41375149	1081141	T	0.6951	0.316	1.529	0.3658	0.941571
	7	rs31675	87069758	T	0.7915	0.4763	1.315	0.3669	0.941571
	10	rs7896005	69651125	G	0.7771	0.4488	1.346	0.368	0.941571
	3	rs1127745	58512237	G	0.8111	0.5135	1.281	0.3693	0.941571
	1	rs45487298	209880216	A	1.242	0.7735	1.995	0.3694	0.941571
	1	rs12741681	225997741	C	0.8184	0.5279	1.269	0.3703	0.941571
	18	rs28403610	21166916	A	1.257	0.7618	2.076	0.3703	0.941571
	2	rs2241764	133174764	T	0.8188	0.5286	1.268	0.3706	0.941571
	9	rs7869402	120478032	T	1.339	0.7067	2.537	0.3706	0.941571
	14	rs2275592	50788213	C	0.8273	0.546	1.253	0.371	0.941571
	11	rs118036748	619457	T	0.7372	0.3779	1.438	0.3712	0.941571
	4	rs138389345	72433643	A	0.8384	0.5696	1.234	0.3715	0.941571
	14	rs944050	64700045	C	1.202	0.8022	1.801	0.3726	0.941571
	11	rs10902088	1087972	T	1.293	0.7347	2.276	0.3729	0.941571
	11	rs10742583	5248641	A	1.199	0.8046	1.786	0.3731	0.941571
	4	rs991811	100510859	C	0.8321	0.5551	1.247	0.3736	0.941571
	8	rs1736057	11665217	G	0.8316	0.5539	1.248	0.3737	0.941571
	19	rs3745842	1055191	A	1.192	0.8095	1.754	0.374	0.941571
	4	rs1800857	26491111	G	1.263	0.7546	2.114	0.3741	0.941571
	4	rs35807836	74282092	T	1.201	0.8017	1.8	0.3741	0.941571
	5	rs62342477	7743787	T	0.7852	0.4604	1.339	0.3747	0.941902
	11	rs11820653	1082419	A	1.287	0.7361	2.249	0.3764	0.943623
	10	rs1801234	16979661	C	1.196	0.8035	1.78	0.3776	0.943623
	3	rs117945589	195954673	T	0.6803	0.289	1.601	0.3777	0.943623
	1	rs12410357	225609763	A	0.7411	0.3805	1.443	0.3782	0.943623
	12	rs822681	53512099	A	0.7723	0.4346	1.372	0.3782	0.943623
	12	rs711315	53512770	T	0.7723	0.4346	1.372	0.3782	0.943623
	11	rs2070665	116707684	A	1.23	0.7745	1.955	0.38	0.946939
	5	rs890986	479905	A	0.8232	0.5327	1.272	0.3809	0.94783
	17	rs3744035	73974946	C	0.7264	0.3551	1.486	0.3813	0.94783
	12	rs2302685	12301898	C	1.305	0.7177	2.374	0.3827	0.950135
	15	rs6082	58837957	G	0.8372	0.561	1.25	0.3845	0.953427
	3	rs2246771	195487737	A	1.246	0.7579	2.05	0.3854	0.954482
	10	rs142968412	101914585	T	1.439	0.6314	3.28	0.3864	0.955105
	8	rs3736001	143762807	A	1.337	0.6922	2.584	0.387	0.955105
	6	rs145572698	46598843	C	0.7138	0.3313	1.538	0.3892	0.955105
	6	rs73471118	46598857	T	0.7138	0.3313	1.538	0.3892	0.955105
	11	rs2740380	617537	C	1.185	0.8038	1.748	0.3909	0.955105
	1	rs12727007	225997689	T	0.8211	0.5231	1.289	0.3914	0.955105
	8	rs11991124	132002814	T	0.761	0.4075	1.421	0.3914	0.955105
	7	rs1334512	80267904	T	0.8417	0.5672	1.249	0.3919	0.955105
	1	rs3176879	101203827	G	1.228	0.7669	1.965	0.3927	0.955105
	19	rs3752234	1047002	A	0.8098	0.4991	1.314	0.3929	0.955105
	11	rs948979	62783826	T	1.201	0.7892	1.827	0.393	0.955105
	2	rs28517482	44101538	C	0.7204	0.3394	1.529	0.3931	0.955105
	12	rs4149117	21011480	T	1.244	0.7533	2.054	0.3938	0.955105
	9	rs2230805	107624029	C	0.8439	0.5711	1.247	0.3942	0.955105
	5	rs17223611	141993867	T	0.817	0.5129	1.301	0.3949	0.955105
	14	rs938882	20916987	A	0.8331	0.5468	1.269	0.3953	0.955105
	10	rs11195419	112839368	A	0.7098	0.322	1.565	0.3954	0.955105
	1	rs4147563	110230103	T	0.8035	0.4851	1.331	0.3956	0.955105
	12	rs2291248	125619308	C	1.197	0.7902	1.814	0.3958	0.955105
	16	rs74246256	56622689	C	0.8078	0.4935	1.322	0.3958	0.955105
	16	rs151328	20648702	A	1.192	0.7941	1.79	0.3963	0.955105
	2	rs3771742	74570654	G	0.8401	0.5616	1.257	0.3965	0.955105
	2	rs3771737	74531583	A	0.8201	0.5183	1.298	0.3968	0.955105
	11	rs60113013	74873755	A	0.7335	0.3578	1.503	0.3973	0.955105
	9	rs2271862	139906359	G	0.8257	0.5296	1.287	0.3979	0.955105
	5	rs2290910	7802363	T	0.8291	0.5369	1.28	0.398	0.955105
	19	rs1799783	45872036	C	0.8428	0.5651	1.257	0.4016	0.955755
	2	rs1020485	74448672	A	0.8348	0.5475	1.273	0.4017	0.955755
	17	rs3744549	7293715	T	1.173	0.8079	1.702	0.4021	0.955755
	2	rs3213890	136552188	A	0.8172	0.5096	1.311	0.4022	0.955755
	2	rs76335892	118845948	A	0.7015	0.306	1.608	0.4024	0.955755
	19	rs3547	44047550	T	1.292	0.709	2.353	0.403	0.955755
	17	rs3730013	26125918	A	0.8495	0.5791	1.246	0.4041	0.955755
	22	rs6973	43559137	T	0.8232	0.5213	1.3	0.4041	0.955755
	2	rs7587117	74448655	C	1.213	0.7705	1.91	0.4042	0.955755
	12	rs61940512	110012766	G	1.279	0.7166	2.284	0.4048	0.955755
	17	rs2074189	45887951	T	0.8508	0.5817	1.244	0.4048	0.955755
	20	rs2297592	60861782	A	1.184	0.7957	1.761	0.4049	0.955755
	10	rs2356589	16979566	T	1.253	0.7366	2.131	0.4054	0.955755
	10	rs2356590	16979606	T	1.253	0.7366	2.131	0.4054	0.955755
	10	rs2271468	16990552	A	1.253	0.7366	2.131	0.4054	0.955755
	7	rs150972279	48266842	T	1.472	0.5912	3.664	0.4063	0.956635
	1	rs2229682	43395635	T	0.805	0.4821	1.344	0.407	0.956635
	20	rs1569686	31367079	G	1.24	0.7454	2.063	0.4072	0.956635
	1	rs118053922	225997679	T	1.36	0.6556	2.821	0.4089	0.958443
	19	rs75282208	35551732	A	1.343	0.6663	2.707	0.4096	0.958443
	11	rs202172572	1093612	A	1.306	0.6925	2.461	0.4099	0.958443
	10	rs3740066	101604207	T	1.227	0.7528	2	0.4118	0.958443
	6	rs1574430	43269029	A	1.217	0.761	1.946	0.4126	0.958443
	7	rs9768652	155094592	T	1.187	0.7873	1.791	0.4127	0.958443
	10	rs8483	5019959	G	0.8528	0.5821	1.249	0.4138	0.958443
	19	rs14158	11242044	A	1.168	0.8042	1.696	0.415	0.958443
	11	rs10794291	1094690	C	1.3	0.6909	2.445	0.4162	0.958443
	19	rs1859300	15947062	T	0.8618	0.6018	1.234	0.4167	0.958443
	2	rs419598	113887207	C	0.7719	0.4128	1.443	0.4174	0.958443
	14	rs17094919	94984522	C	1.191	0.781	1.815	0.4176	0.958443
	12	rs67046345	20874996	A	1.396	0.6228	3.128	0.4181	0.958443
	1	rs5050	230849886	G	1.322	0.6723	2.6	0.4183	0.958443
	11	rs713040	5248243	G	1.183	0.7871	1.778	0.4187	0.958443
	16	rs1800774	57015545	T	1.253	0.725	2.166	0.4188	0.958443
	4	rs2231162	89016782	A	0.847	0.5661	1.267	0.4192	0.958443
	4	rs2231153	89022362	C	0.847	0.5661	1.267	0.4192	0.958443
	7	rs202003805	142458412	T	1.253	0.725	2.165	0.4194	0.958443
	21	rs57137919	43639018	A	1.212	0.7599	1.933	0.4195	0.958443
	22	rs11568183	50502766	C	0.852	0.5775	1.257	0.4197	0.958443
	1	rs2230419	225607144	C	1.338	0.6597	2.712	0.4199	0.958443
	1	rs1131873	226019653	A	1.194	0.7756	1.838	0.4205	0.958443
	5	rs1966265	176516631	G	1.178	0.7906	1.754	0.4213	0.958443
	7	rs770782578	142458414	T	1.251	0.7247	2.16	0.4213	0.958443
	4	rs4698756	110866442	A	1.184	0.7836	1.79	0.4222	0.958443
	14	rs17752900	94983794	T	0.8212	0.5063	1.332	0.4246	0.958443
	9	rs2271863	139906513	T	0.8369	0.5404	1.296	0.4251	0.958443
	16	rs16962855	84150504	A	0.8319	0.5288	1.309	0.4258	0.958443
	1	rs2071406	230850641	G	0.8175	0.4974	1.344	0.4267	0.958443
	20	rs745975	43034693	T	1.265	0.7089	2.256	0.4267	0.958443
	19	rs688	11227602	T	0.8384	0.5427	1.295	0.4272	0.958443
	11	rs76393888	35201982	T	0.7905	0.4425	1.412	0.4273	0.958443
	1	rs11537640	43424519	G	0.835	0.5349	1.304	0.4276	0.958443
	3	rs12487736	47459679	T	1.17	0.793	1.727	0.4285	0.958443
	3	rs747456	42305758	T	0.8005	0.4612	1.39	0.4291	0.958443
	7	rs147366981	142458531	T	1.258	0.7122	2.222	0.4292	0.958443
	12	rs398020195	76954090	T	0.8137	0.4881	1.357	0.4292	0.958443
	1	rs12401939	22307252	A	1.177	0.7858	1.763	0.4294	0.958443
	10	rs703064	16882518	T	0.8463	0.5593	1.281	0.4297	0.958443
	16	rs3794629	88729876	G	0.8373	0.5388	1.301	0.4297	0.958443
	19	rs4147915	1049305	A	1.177	0.7852	1.765	0.4299	0.958443
	1	rs11537641	43396414	A	0.8035	0.4664	1.384	0.4305	0.958443
	11	rs11033025	35223158	T	1.31	0.6691	2.566	0.4306	0.958443
	11	rs9666607	35226155	A	1.31	0.6691	2.566	0.4306	0.958443
	12	rs10841612	20903865	G	1.176	0.7854	1.762	0.4308	0.958443
	8	rs6387	143958427	C	1.166	0.7952	1.711	0.431	0.958443
	8	rs12677608	15967582	C	1.294	0.6809	2.459	0.4315	0.958443
	11	rs12718466	116708663	G	1.228	0.7357	2.051	0.4316	0.958443
	1	rs7528405	22307538	C	0.7951	0.449	1.408	0.4318	0.958443
	10	rs12571671	17146590	G	0.7685	0.3982	1.483	0.4325	0.958939
	1	rs36037008	179327071	A	1.244	0.7208	2.146	0.4333	0.959655
	1	rs10733031	22310139	T	0.7973	0.4518	1.407	0.4344	0.959976
	1	rs10733032	22310145	C	0.7973	0.4518	1.407	0.4344	0.959976
	11	rs41343848	1082533	A	1.255	0.7093	2.221	0.4351	0.960468
	6	rs2076167	35391787	C	0.8307	0.5208	1.325	0.4361	0.961276
	17	rs77660208	45888254	A	0.7986	0.4531	1.408	0.4367	0.961276
	3	rs2305610	31705649	T	0.8389	0.5387	1.306	0.4369	0.961276
	7	rs2735842	128846469	A	0.8616	0.5913	1.256	0.4381	0.961811
	16	rs243862	55513623	T	1.25	0.7113	2.196	0.4381	0.961811
	16	rs3736112	88722012	T	0.8045	0.4636	1.396	0.4391	0.962955
	19	rs2278497	59010819	T	1.205	0.7507	1.933	0.4404	0.964754
	8	rs1497042	11660614	C	0.8517	0.5657	1.282	0.4418	0.965717
	8	rs2252567	11660916	C	0.8517	0.5657	1.282	0.4418	0.965717
	14	rs3120063	20923007	A	0.743	0.3481	1.586	0.4427	0.966022
	8	rs3824260	59413190	G	0.8573	0.5785	1.27	0.4429	0.966022
	2	rs2241763	133174999	G	0.8431	0.5445	1.305	0.444	0.966542
	12	rs35814268	125603152	T	1.231	0.7229	2.097	0.4441	0.966542
	8	rs3736661	71037131	G	1.222	0.7293	2.048	0.4465	0.968235
	11	rs41411848	1081074	C	1.242	0.7096	2.175	0.4476	0.968235
	2	rs2617266	38302544	A	1.169	0.7807	1.751	0.448	0.968235
	19	rs915927	44057227	C	1.262	0.6904	2.308	0.4493	0.968235
	12	rs34574998	57548364	C	1.35	0.6199	2.94	0.4498	0.968235
	17	rs2297518	26096597	A	0.8001	0.4487	1.427	0.4499	0.968235
	10	rs3736901	96044734	A	0.8299	0.5107	1.348	0.4514	0.968235
	1	rs28384398	53392597	T	0.8588	0.5778	1.277	0.4518	0.968235
	3	rs4521276	32023014	A	0.8529	0.5636	1.291	0.4518	0.968235
	20	rs736824	43034660	T	1.205	0.7399	1.961	0.454	0.968235
	18	rs2270953	51056915	T	1.201	0.7431	1.94	0.455	0.968235
	21	rs4148108	43646028	A	1.32	0.6368	2.736	0.4555	0.968235
	7	rs2703091	128845018	C	0.8676	0.5973	1.26	0.4556	0.968235
	16	rs2279258	88724347	T	1.146	0.8004	1.642	0.4559	0.968235
	2	rs2287622	169830328	A	0.8569	0.5705	1.287	0.4569	0.968235
	17	rs76432344	60043929	C	0.8523	0.5594	1.299	0.457	0.968235
	10	rs7909976	19896830	C	0.7914	0.4268	1.467	0.4578	0.968235
	12	rs2080127	7805467	C	0.8553	0.5663	1.292	0.4578	0.968235
	14	rs78289669	24795586	G	1.166	0.7769	1.751	0.458	0.968235
	3	rs1476331	195959924	T	1.353	0.6075	3.011	0.4596	0.968235
	2	rs2241338	169887968	G	1.252	0.6898	2.273	0.4599	0.968235
	7	rs1137617	150648198	A	0.8221	0.4883	1.384	0.4611	0.968235
	14	rs3020450	64768302	T	0.8588	0.5723	1.289	0.4621	0.968235
	18	rs2276317	61066463	A	1.391	0.5766	3.355	0.4627	0.968235
	19	rs769449	45410002	A	0.7773	0.3968	1.523	0.4627	0.968235
	2	rs1056837	38298150	A	0.7916	0.424	1.478	0.4631	0.968235
	5	rs2070715	142024256	C	0.8536	0.559	1.303	0.4634	0.968235
	17	rs739923	48735774	A	1.171	0.7676	1.787	0.4635	0.968235
	8	rs112313579	82391183	G	0.7947	0.4298	1.469	0.4636	0.968235
	8	rs2288312	126021164	G	1.153	0.787	1.691	0.4642	0.968235
	2	rs11574750	219000292	T	1.335	0.6151	2.899	0.4646	0.968235
	11	rs1211284	64645871	A	0.8584	0.5699	1.293	0.4653	0.968235
	1	rs7538935	53453714	T	1.409	0.5608	3.54	0.4657	0.968235
	17	rs2070920	72861980	A	1.208	0.7273	2.005	0.466	0.968235
	3	rs2229722	42568929	T	0.8619	0.5775	1.286	0.4671	0.968235
	1	rs34963341	22313197	A	0.8345	0.5122	1.36	0.4676	0.968235
	7	rs1202283	87082292	A	0.8577	0.5668	1.298	0.4676	0.968235
	9	rs1805155	98238379	G	0.7866	0.4114	1.504	0.468	0.968235
	1	rs2479409	55504650	A	1.165	0.7711	1.76	0.4686	0.968235
	12	rs3764043	21488004	T	1.193	0.7401	1.923	0.469	0.968235
	6	rs13207351	43737794	A	0.844	0.5328	1.337	0.4697	0.968235
	3	rs17849129	47459050	T	0.7364	0.3212	1.688	0.4699	0.968235
	8	rs7982	27462481	A	0.817	0.4722	1.414	0.4701	0.968235
	15	rs2249783	58471368	C	1.18	0.7534	1.847	0.4701	0.968235
	15	rs1867380	58476281	A	1.18	0.7534	1.847	0.4701	0.968235
	11	rs41345548	1080223	T	0.7517	0.346	1.633	0.4708	0.968235
	18	rs536560	55221648	T	0.8575	0.5643	1.303	0.4715	0.968235
	9	rs2066881	107548566	C	0.8556	0.559	1.31	0.4728	0.968235
	22	rs79307767	43559056	A	0.7633	0.3644	1.599	0.4741	0.968235
	8	rs2272670	71071695	T	0.8629	0.5762	1.292	0.4742	0.968235
	16	rs169068	1129872	C	1.182	0.7467	1.872	0.4752	0.968235
	22	rs74322462	31090450	A	1.246	0.6808	2.282	0.4752	0.968235
	7	rs1050702	150761680	A	1.281	0.6482	2.532	0.476	0.968235
	12	rs3219199	53509339	T	0.8352	0.509	1.37	0.476	0.968235
	12	rs3219200	53509340	T	0.8352	0.509	1.37	0.476	0.968235
	4	rs28549760	75719517	C	0.7769	0.3878	1.556	0.4762	0.968235
	5	rs2346025	150521409	A	1.151	0.7817	1.694	0.4766	0.968235
	2	rs12986752	118845819	A	1.316	0.617	2.809	0.477	0.968235
	2	rs1126579	219000734	C	1.173	0.756	1.819	0.4771	0.968235
	7	rs7780299	48431762	T	0.8524	0.5486	1.324	0.4775	0.968235
	19	rs3764645	1042809	A	0.8647	0.5791	1.291	0.4775	0.968235
	12	rs7305323	20966548	C	1.199	0.7261	1.981	0.4777	0.968235
	7	rs17548783	48450157	T	0.8689	0.5894	1.281	0.478	0.968235
	2	rs2567207	38303642	G	1.164	0.7647	1.772	0.4788	0.968235
	7	rs35633617	150675562	G	0.8487	0.5389	1.337	0.4789	0.968235
	10	rs1625649	131264931	A	0.8597	0.5656	1.307	0.4794	0.968235
	18	rs11549285	47318626	C	1.227	0.6957	2.163	0.48	0.968235
	1	rs2148582	230849799	A	1.155	0.7745	1.721	0.4803	0.968235
	11	rs192328085	618904	A	0.7817	0.3939	1.551	0.4813	0.968235
	17	rs17671352	7127718	C	0.876	0.606	1.266	0.4813	0.968235
	1	rs2684875	162782145	G	0.8225	0.4762	1.421	0.4835	0.968235
	1	rs9429782	207669355	T	0.8352	0.5046	1.382	0.4837	0.968235
	3	rs3729676	178922222	T	0.8043	0.4367	1.481	0.4846	0.968235
	11	rs4520	116701535	T	1.156	0.7702	1.734	0.4848	0.968235
	11	rs4149180	62782278	T	1.263	0.6557	2.433	0.4852	0.968235
	13	rs899496	95862896	A	0.87	0.5884	1.286	0.4852	0.968235
	12	rs2272297	53515032	A	0.8123	0.4529	1.457	0.4857	0.968235
	12	rs2280697	53517820	C	0.8123	0.4529	1.457	0.4857	0.968235
	17	rs2072365	48752866	T	1.15	0.7764	1.703	0.4857	0.968235
	3	rs117147558	186560174	T	0.7626	0.3555	1.636	0.4865	0.968235
	8	rs751141	27373865	A	0.8586	0.5585	1.32	0.4871	0.968235
	21	rs56145149	43696999	T	0.8285	0.4873	1.409	0.4873	0.968235
	10	rs932658	69644217	C	0.8247	0.4786	1.421	0.4877	0.968235
	8	rs2228950	132002770	A	0.8033	0.4319	1.494	0.489	0.968235
	6	rs2282143	160557643	T	1.203	0.7103	2.039	0.4912	0.968235
	10	rs17382301	90966393	A	0.7831	0.3896	1.574	0.4923	0.968235
	6	rs2295649	24437524	T	0.8734	0.5932	1.286	0.4926	0.968235
	5	rs4479814	7757715	T	0.8572	0.5516	1.332	0.4934	0.968235
	8	rs5280	143961293	G	0.8564	0.549	1.336	0.4942	0.968235
	12	rs2272296	53509933	T	0.8712	0.5865	1.294	0.4944	0.968235
	9	rs2066714	107586753	T	1.158	0.76	1.764	0.4949	0.968235
	9	rs2853579	107591272	G	1.158	0.76	1.764	0.4949	0.968235
	9	rs2735395	135937248	T	0.8265	0.4779	1.429	0.4955	0.968235
	22	rs139051	44324676	G	0.8589	0.5546	1.33	0.4957	0.968235
	4	rs11568990	110895847	A	1.191	0.7199	1.971	0.4959	0.968235
	22	rs738408	44324730	C	0.8721	0.5881	1.293	0.496	0.968235
	22	rs4823173	44328730	G	0.8759	0.5981	1.283	0.4963	0.968235
	1	rs7528228	22307340	C	0.8214	0.4658	1.448	0.4966	0.968235
	6	rs11756893	41010058	C	1.186	0.7242	1.943	0.4978	0.968235
	7	rs6950118	25019929	A	0.838	0.5026	1.397	0.4979	0.968235
	5	rs2228458	150518988	A	0.8731	0.5895	1.293	0.4984	0.968235
	17	rs3760460	1538302	A	1.306	0.6017	2.836	0.4993	0.968235
	17	rs4790250	1538546	C	1.306	0.6017	2.836	0.4993	0.968235
	7	rs2227983	55229255	A	0.8773	0.5998	1.283	0.4997	0.968235
	2	rs377152329	118854094	T	1.169	0.7423	1.842	0.4998	0.968235
	7	rs1804561	142460388	T	1.209	0.6959	2.1	0.5007	0.968235
	10	rs1801228	17088006	C	0.7617	0.344	1.686	0.502	0.968235
	19	rs3830343	35551225	C	0.8339	0.49	1.419	0.5032	0.968235
	6	rs45584532	160553238	T	0.8344	0.4902	1.42	0.5047	0.968235
	6	rs7762846	160557569	T	0.8344	0.4902	1.42	0.5047	0.968235
	6	rs9457843	160560933	T	0.8344	0.4902	1.42	0.5047	0.968235
	1	rs11541414	22328207	A	0.7523	0.3259	1.737	0.505	0.968235
	2	rs2567206	38303531	A	1.153	0.7586	1.752	0.5052	0.968235
	6	rs2273207	152382325	G	1.193	0.7092	2.008	0.5054	0.968235
	1	rs699	230845794	A	1.146	0.7667	1.712	0.5066	0.968235
	6	rs2273206	152382311	T	1.189	0.7137	1.979	0.5067	0.968235
	19	rs881768	1056065	G	1.137	0.7775	1.662	0.5084	0.968235
	10	rs2862954	101912064	C	1.342	0.5604	3.212	0.5093	0.968235
	16	rs2302713	50327456	T	1.176	0.7263	1.905	0.5094	0.968235
	9	rs11362678	98269419	A	1.184	0.7169	1.955	0.5096	0.968235
	10	rs13306146	112840171	G	1.19	0.7088	2	0.5099	0.968235
	9	rs2246298	107690733	A	1.178	0.7236	1.917	0.5101	0.968235
	6	rs793714	24445718	A	1.191	0.7074	2.007	0.5102	0.968235
	16	rs2302712	50327439	G	1.166	0.738	1.841	0.5111	0.968235
	5	rs2243289	132018132	A	0.8453	0.5118	1.396	0.5115	0.968235
	11	rs3060	75511572	C	0.8414	0.502	1.41	0.5123	0.968235
	2	rs1006021	95952641	G	0.8652	0.5593	1.339	0.5155	0.968235
	11	rs2856111	1075747	C	0.8574	0.5391	1.363	0.5155	0.968235
	11	rs3741350	3129027	A	1.207	0.6844	2.128	0.516	0.968235
	1	rs6598870	27428321	C	1.311	0.5791	2.967	0.5162	0.968235
	18	rs2000812	47093790	T	0.8815	0.6017	1.291	0.5175	0.968235
	2	rs34644785	215869066	C	1.278	0.6071	2.689	0.5186	0.968235
	4	rs28362491	103422155	C	0.8759	0.5857	1.31	0.5188	0.968235
	6	rs2016520	35378778	C	0.8575	0.5373	1.369	0.5193	0.968235
	5	rs868531	150484889	A	0.8785	0.5924	1.303	0.5194	0.968235
	10	rs12779623	19425531	G	1.215	0.6715	2.199	0.5196	0.968235
	19	rs25479	44050195	T	1.216	0.6695	2.209	0.5206	0.968235
	1	rs6426735	22310662	G	0.8288	0.4672	1.47	0.5208	0.968235
	1	rs7538207	22310674	C	0.8288	0.4672	1.47	0.5208	0.968235
	1	rs1803531	22310824	T	0.8288	0.4672	1.47	0.5208	0.968235
	12	rs2271656	20893108	C	1.138	0.7658	1.692	0.5214	0.968235
	7	rs705379	94953895	A	1.136	0.7684	1.68	0.5219	0.968235
	11	rs2289999	3109403	A	0.8437	0.501	1.421	0.5228	0.968235
	11	rs2289998	3109408	C	0.8437	0.501	1.421	0.5228	0.968235
	16	rs2230741	4016943	G	0.8121	0.4289	1.538	0.5228	0.968235
	10	rs1800038	112838892	A	1.186	0.703	2	0.5229	0.968235
	4	rs111200466	154605464	T	0.852	0.5211	1.393	0.5233	0.968235
	5	rs117020353	142077223	A	0.7684	0.3421	1.726	0.5233	0.968235
	11	rs10794288	1084821	C	1.205	0.6789	2.138	0.5244	0.968235
	11	rs12416873	1081577	A	1.205	0.6787	2.138	0.5249	0.968235
	19	rs25486	44055898	C	0.8629	0.5471	1.361	0.5257	0.968235
	2	rs423904	113887262	T	0.8217	0.4476	1.508	0.5263	0.968235
	2	rs446433	113887273	A	0.8217	0.4476	1.508	0.5263	0.968235
	2	rs432014	113888579	C	0.8217	0.4476	1.508	0.5263	0.968235
	16	rs2277892	961054	T	0.8587	0.535	1.378	0.5278	0.968235
	1	rs13306520	66081664	G	0.7588	0.3211	1.793	0.5294	0.968235
	5	rs2346027	150521511	T	1.143	0.7529	1.735	0.5305	0.968235
	9	rs62576769	135944586	T	0.8389	0.4844	1.453	0.5307	0.968235
	6	rs932399	41011266	T	1.172	0.7122	1.929	0.5324	0.968235
	11	rs5104	116692334	C	1.165	0.7209	1.884	0.5325	0.968235
	16	rs243834	55536687	A	0.8899	0.6163	1.285	0.5338	0.968235
	2	rs4674259	218991005	A	1.149	0.7414	1.781	0.5344	0.968235
	20	rs2236526	60848348	T	0.8791	0.5854	1.32	0.5346	0.968235
	17	rs191757325	48735816	T	0.7674	0.3326	1.771	0.5349	0.968235
	2	rs4148777	169869901	G	1.226	0.6438	2.335	0.5351	0.968235
	9	rs2236406	98221861	C	1.149	0.7405	1.784	0.5351	0.968235
	1	rs3820198	53792651	C	1.14	0.753	1.726	0.5358	0.968235
	1	rs2235663	11594400	T	1.143	0.7483	1.746	0.536	0.968235
	10	rs41289311	17130199	A	0.7788	0.3522	1.722	0.537	0.968235
	10	rs41289313	17157572	A	0.7788	0.3522	1.722	0.537	0.968235
	10	rs41289315	17165545	A	0.7788	0.3522	1.722	0.537	0.968235
	10	rs2273737	17165552	G	0.7788	0.3522	1.722	0.537	0.968235
	15	rs2271678	58471556	C	1.248	0.6173	2.521	0.5377	0.968235
	10	rs11008573	19417181	C	1.232	0.6342	2.394	0.5379	0.968235
	18	rs17515923	51053176	G	1.242	0.6233	2.474	0.5379	0.968235
	1	rs7483	110279701	C	1.133	0.7617	1.685	0.5381	0.968235
	18	rs1805081	21140432	C	1.167	0.7133	1.91	0.5382	0.968235
	7	rs747617548	142458542	G	1.198	0.674	2.128	0.5386	0.968235
	5	rs4041511	142077468	G	1.133	0.7611	1.686	0.539	0.968235
	1	rs12408349	179262334	C	0.8841	0.5961	1.311	0.5402	0.968235
	5	rs2721018	474974	C	0.8869	0.604	1.302	0.5403	0.968235
	7	rs3173798	80285850	C	1.135	0.7553	1.706	0.5418	0.968235
	16	rs5715	20792188	C	1.128	0.7656	1.662	0.5426	0.968235
	18	rs10612041	50929099	G	1.144	0.7407	1.768	0.5437	0.968235
	16	rs2076425	929711	T	1.208	0.6557	2.226	0.5442	0.968235
	1	rs187855672	22332337	A	1.262	0.5951	2.675	0.5444	0.968235
	4	rs3804100	154625409	C	0.862	0.5332	1.393	0.5445	0.968235
	2	rs3754689	136590746	T	0.8773	0.5739	1.341	0.5457	0.968235
	5	rs34003	141975067	A	0.8788	0.578	1.336	0.5457	0.968235
	9	rs35595471	137323910	T	0.8133	0.4153	1.593	0.5467	0.968235
	18	rs2077984	21752366	G	0.8593	0.5247	1.407	0.5468	0.968235
	2	rs3764913	211074909	C	0.8798	0.5798	1.335	0.5472	0.968235
	3	rs1871922	128902599	G	0.8883	0.6039	1.307	0.5476	0.968235
	14	rs7141840	39703324	A	1.124	0.7676	1.647	0.5476	0.968235
	5	rs2230641	86695274	G	0.8481	0.4955	1.452	0.5479	0.968235
	1	rs3886100	207739127	A	1.126	0.7643	1.659	0.5484	0.968235
	3	rs2293232	195497143	T	1.165	0.7078	1.916	0.5488	0.968235
	1	rs2274509	182558516	G	1.166	0.7053	1.928	0.5491	0.968235
	8	rs11781997	131916318	A	1.115	0.7801	1.595	0.5493	0.968235
	10	rs3740070	101591418	A	1.225	0.6301	2.383	0.5494	0.968235
	8	rs966946	126030809	T	0.8911	0.611	1.3	0.5495	0.968235
	1	rs5051	230849872	C	1.13	0.7562	1.69	0.5499	0.968235
	8	rs4545	143994041	T	1.132	0.7529	1.701	0.5516	0.968235
	17	rs78312568	45894777	T	0.8508	0.4996	1.449	0.5518	0.968235
	13	rs9556466	95900071	T	0.854	0.507	1.438	0.5529	0.968235
	5	rs2303029	150506086	G	1.138	0.7424	1.744	0.5532	0.968235
	14	rs1799796	104165927	C	0.8852	0.5913	1.325	0.5537	0.968235
	19	rs117350483	35551427	T	1.225	0.626	2.396	0.5539	0.968235
	2	rs853772	169814655	G	1.127	0.7572	1.679	0.5549	0.968235
	7	rs1872929	137801413	A	0.8971	0.6255	1.287	0.555	0.968235
	4	rs2302135	110901147	G	1.167	0.6994	1.946	0.5551	0.968235
	4	rs11569144	110932389	C	1.167	0.6994	1.946	0.5551	0.968235
	4	rs6789	3514695	G	0.8822	0.5804	1.341	0.5573	0.968235
	2	rs8179206	27720442	G	1.268	0.5733	2.806	0.5574	0.968235
	9	rs78792036	135936853	T	0.793	0.3652	1.722	0.5576	0.968235
	4	rs2290397	72429452	G	1.134	0.7443	1.729	0.5577	0.968235
	4	rs1453458	72425863	C	1.134	0.744	1.728	0.5586	0.968235
	12	rs10431309	7803646	A	1.129	0.752	1.694	0.5591	0.968235
	7	rs767583768	142460379	T	1.179	0.6787	2.047	0.5593	0.968235
	17	rs2779248	26127832	C	0.8588	0.5138	1.435	0.5612	0.968235
	19	rs5929	11226800	T	1.159	0.704	1.909	0.5615	0.968235
	21	rs1378577	43619665	G	0.8902	0.601	1.319	0.5617	0.968235
	7	rs3931814	48349647	T	0.8487	0.4875	1.478	0.5619	0.968235
	21	rs2234719	43704650	T	1.241	0.597	2.581	0.5627	0.968235
	7	rs200070487	142460374	G	1.177	0.6775	2.045	0.5628	0.968235
	2	rs2303428	47703500	C	0.8706	0.5439	1.394	0.5637	0.968235
	7	rs4947986	55221655	A	0.8921	0.6047	1.316	0.5649	0.968235
	15	rs4072111	81578139	T	0.8572	0.5073	1.449	0.5649	0.968235
	19	rs3213245	44079687	G	1.191	0.6564	2.162	0.5651	0.968235
	1	rs2076469	11584164	G	1.119	0.7632	1.64	0.5652	0.968235
	10	rs78832888	19678449	G	1.154	0.7077	1.881	0.566	0.968235
	2	rs7602215	74482892	C	0.8868	0.5882	1.337	0.5662	0.968235
	11	rs12221497	47280653	A	0.7909	0.3548	1.763	0.5663	0.968235
	11	rs7104590	1078393	C	1.14	0.7287	1.782	0.5669	0.968235
	17	rs4793665	48712087	C	0.8231	0.4224	1.604	0.5673	0.968235
	1	rs1327119	65885962	G	1.136	0.7332	1.761	0.5674	0.968235
	7	rs2293347	55268916	T	1.125	0.7513	1.684	0.5676	0.968235
	16	rs67323835	50346115	A	1.147	0.7163	1.837	0.5677	0.968235
	4	rs962004	74285239	T	1.117	0.7632	1.636	0.5681	0.968235
	12	rs16923154	20885931	G	0.8757	0.5541	1.384	0.5699	0.968235
	4	rs2231138	89053718	C	1.156	0.7015	1.903	0.5702	0.968235
	2	rs11676272	25141538	G	1.132	0.7376	1.738	0.5703	0.968235
	8	rs4534	143961102	T	0.8795	0.5638	1.372	0.5713	0.968235
	5	rs1807895	86708837	C	0.846	0.4742	1.509	0.5714	0.968235
	17	rs4968467	60129875	T	0.889	0.5908	1.338	0.5727	0.968235
	19	rs3764652	1052005	T	1.117	0.761	1.638	0.5727	0.968235
	16	rs40831	28508447	G	0.8957	0.6108	1.314	0.5729	0.968235
	10	rs1801231	17024503	G	1.117	0.76	1.641	0.5735	0.968235
	15	rs6083	58838010	A	1.156	0.6972	1.918	0.5737	0.968235
	11	rs11245950	1094629	T	1.2	0.6353	2.265	0.5746	0.968235
	12	rs2270375	110024541	G	0.8703	0.5356	1.414	0.5751	0.968235
	19	rs3752229	1041352	G	1.132	0.7339	1.745	0.5758	0.968235
	7	rs2272036	45744055	T	1.276	0.5426	3.001	0.5763	0.968235
	7	rs2280497	45747933	G	1.276	0.5426	3.001	0.5763	0.968235
	7	rs2293106	45753324	A	1.276	0.5426	3.001	0.5763	0.968235
	12	rs67606936	110011515	G	1.219	0.6084	2.442	0.5766	0.968235
	6	rs628031	160560845	A	1.125	0.7439	1.701	0.5771	0.968235
	4	rs138116919	110909049	A	1.239	0.5827	2.636	0.5773	0.968235
	7	rs1358066	48312674	G	1.146	0.7081	1.856	0.5783	0.968235
	2	rs12475607	242189231	C	1.182	0.6535	2.137	0.5804	0.968235
	16	rs1127231	69354963	G	0.8824	0.566	1.375	0.5806	0.968235
	16	rs243849	55523705	T	0.8622	0.5092	1.46	0.5812	0.968235
	19	rs238406	45868309	T	0.8944	0.601	1.331	0.582	0.968235
	17	rs2278812	60040329	T	0.8925	0.5953	1.338	0.5822	0.968235
	1	rs4652366	179323919	G	0.8952	0.6033	1.328	0.5826	0.968235
	11	rs4891	67353970	C	1.16	0.6822	1.971	0.5841	0.968235
	12	rs7294364	7818444	A	1.157	0.6858	1.95	0.5855	0.968235
	3	rs2699896	178922274	A	1.116	0.7524	1.655	0.5856	0.968235
	12	rs7311875	129293267	G	1.14	0.7124	1.823	0.5858	0.968235
	8	rs1045574	143763958	A	1.15	0.6955	1.902	0.5859	0.968235
	20	rs3746657	60864390	T	0.894	0.5972	1.338	0.5863	0.968235
	1	rs662145	55529828	C	1.165	0.6702	2.027	0.5877	0.968235
	11	rs2277301	3111866	T	0.8428	0.4536	1.566	0.5886	0.968235
	11	rs3759012	118901262	C	1.173	0.6586	2.087	0.5886	0.968235
	3	rs62244396	32023779	C	0.8835	0.5636	1.385	0.5892	0.968235
	2	rs3815675	169870855	G	1.171	0.6607	2.074	0.5893	0.968235
	17	rs2277641	7297121	A	1.164	0.6706	2.02	0.5894	0.968235
	11	rs7394853	1083293	C	1.163	0.6709	2.016	0.5906	0.968235
	8	rs4994	37823798	G	0.8755	0.539	1.422	0.591	0.968235
	12	rs10841803	21547875	A	1.124	0.7338	1.722	0.591	0.968235
	1	rs627928	182551337	A	1.12	0.7406	1.693	0.5915	0.968235
	11	rs41361144	1093769	A	0.7979	0.3494	1.822	0.5919	0.968235
	16	rs9938550	30999142	A	0.874	0.5342	1.43	0.592	0.968235
	16	rs2305880	30999462	T	0.874	0.5342	1.43	0.592	0.968235
	2	rs11125763	24974945	T	0.8049	0.3635	1.782	0.5926	0.968235
	10	rs10827051	19493144	C	0.8991	0.6084	1.329	0.5934	0.968235
	12	rs10845624	7807138	A	1.136	0.7117	1.812	0.5935	0.968235
	13	rs899494	95861804	A	0.8915	0.5843	1.36	0.5942	0.968235
	2	rs12612839	24985719	G	0.8562	0.4836	1.516	0.5945	0.968235
	8	rs4541	143956693	A	0.887	0.5702	1.38	0.5947	0.968235
	7	rs13306517	127892146	G	0.8356	0.431	1.62	0.595	0.968235
	11	rs3842752	2181073	A	1.212	0.5971	2.459	0.595	0.968235
	11	rs949177	71152461	A	1.156	0.6744	1.982	0.5976	0.968235
	11	rs1790334	71155153	A	1.156	0.6744	1.982	0.5976	0.968235
	8	rs3083763	126015400	T	0.881	0.5502	1.411	0.5977	0.968235
	1	rs2235666	11596762	T	0.9034	0.6191	1.318	0.5983	0.968235
	11	rs41447547	1101864	C	0.8954	0.5932	1.352	0.5991	0.968235
	22	rs6971	43558926	A	1.252	0.5417	2.892	0.5993	0.968235
	14	rs10483285	24799358	A	0.844	0.4478	1.591	0.5999	0.968235
	3	rs2227010	46411542	G	1.123	0.7272	1.734	0.6007	0.968235
	10	rs553668	112839579	A	1.112	0.7469	1.655	0.6012	0.968235
	4	rs3792681	100510768	C	0.8628	0.4961	1.501	0.6013	0.968235
	6	rs3033083	24450168	A	0.9022	0.6131	1.328	0.6014	0.968235
	19	rs4508523	11226944	T	1.126	0.7192	1.764	0.6031	0.968235
	2	rs13472	27600239	A	1.171	0.6455	2.124	0.6035	0.968235
	1	rs3737983	53716416	G	0.8907	0.5755	1.379	0.6037	0.968235
	11	rs657516	100922112	G	0.8432	0.4429	1.605	0.6037	0.968235
	2	rs2241340	169828325	A	0.8954	0.5898	1.359	0.6038	0.968235
	10	rs12773592	19676553	G	1.14	0.6948	1.87	0.6041	0.968235
	10	rs12771333	19676561	A	1.14	0.6948	1.87	0.6041	0.968235
	11	rs41521547	1080391	A	0.8026	0.349	1.846	0.6047	0.968235
	1	rs486907	182554557	T	1.142	0.6906	1.889	0.6048	0.968235
	19	rs25487	44055726	T	0.8871	0.563	1.398	0.6054	0.968235
	5	rs3213802	150518358	A	0.8978	0.5946	1.356	0.6082	0.968235
	5	rs3213803	150518359	G	0.8978	0.5946	1.356	0.6082	0.968235
	15	rs75838746	81578189	G	0.8416	0.4344	1.631	0.6094	0.968235
	11	rs10742584	5248770	G	1.109	0.7454	1.65	0.6096	0.968235
	11	rs3809069	62783772	G	1.121	0.7233	1.736	0.61	0.968235
	1	rs3737002	207760773	C	1.103	0.7553	1.612	0.6106	0.968235
	5	rs2346026	150521434	T	1.114	0.7347	1.69	0.611	0.968235
	22	rs3804085	31302233	T	1.103	0.7554	1.61	0.6118	0.968235
	3	rs3935566	123039496	G	0.8866	0.5567	1.412	0.6123	0.968235
	10	rs703062	16878204	T	0.8957	0.585	1.372	0.6125	0.968235
	12	rs2259820	121435342	T	0.906	0.6181	1.328	0.613	0.968235
	12	rs2464196	121435427	A	0.906	0.6181	1.328	0.613	0.968235
	7	rs7801956	55214443	A	0.7996	0.335	1.909	0.6144	0.968235
	7	rs1872930	137801444	C	0.9114	0.6351	1.308	0.6146	0.968235
	11	rs11245929	1080954	A	0.8192	0.3766	1.782	0.615	0.968235
	1	rs3738040	226013041	A	0.892	0.5709	1.394	0.6156	0.968235
	1	rs2072994	11579470	A	1.11	0.7377	1.671	0.6161	0.968235
	12	rs76323373	21196533	T	0.891	0.5672	1.4	0.6165	0.968235
	7	rs3217354	150759220	T	0.8948	0.579	1.383	0.6167	0.968235
	14	rs3120064	20922994	A	0.8224	0.382	1.77	0.6171	0.968235
	2	rs693	21232195	A	0.823	0.382	1.773	0.6189	0.968235
	20	rs17576	44640225	A	0.8991	0.5909	1.368	0.6194	0.968235
	14	rs1124644	24803956	A	0.8479	0.4415	1.628	0.6202	0.968235
	15	rs4646422	75015305	T	1.212	0.5663	2.594	0.6204	0.968235
	11	rs2239013	116693353	T	0.8554	0.4606	1.589	0.6211	0.968235
	5	rs31776	176523597	A	0.8174	0.3673	1.819	0.6212	0.968235
	15	rs17875533	81598225	A	0.8867	0.5504	1.429	0.6214	0.968235
	15	rs11556218	81598269	G	0.8867	0.5504	1.429	0.6214	0.968235
	15	rs1803275	81598416	A	0.8867	0.5504	1.429	0.6214	0.968235
	4	rs11568927	110880633	T	1.135	0.6856	1.879	0.6224	0.968235
	4	rs11568941	110882980	T	1.135	0.6856	1.879	0.6224	0.968235
	8	rs6410	143961005	T	1.102	0.748	1.624	0.6226	0.968235
	3	rs9829332	123049707	T	0.8609	0.4737	1.565	0.6232	0.968235
	5	rs17728406	150490124	A	0.8559	0.4601	1.592	0.6232	0.968235
	14	rs1130409	20925154	G	0.9085	0.6194	1.332	0.6233	0.968235
	19	rs68093093	35532909	T	0.8417	0.4225	1.677	0.624	0.968235
	9	rs4880190	139923859	T	1.105	0.7405	1.65	0.6242	0.968235
	14	rs938883	20916958	C	0.9087	0.6193	1.333	0.6245	0.968235
	17	rs2467577	72861974	A	0.9064	0.6113	1.344	0.6247	0.968235
	5	rs2070874	132009710	C	0.8821	0.5333	1.459	0.6251	0.968235
	7	rs1057868	75615006	C	0.9089	0.6195	1.333	0.6251	0.968235
	10	rs4919686	104592249	C	1.198	0.5801	2.472	0.6259	0.968235
	2	rs3890158	218990292	A	1.117	0.7156	1.743	0.6264	0.968235
	2	rs397696962	218990300	C	1.117	0.7156	1.743	0.6264	0.968235
	7	rs117304178	134855812	A	0.8766	0.5139	1.495	0.6289	0.968235
	1	rs2076467	11595038	G	0.8843	0.537	1.456	0.629	0.968235
	4	rs3836623	166248552	A	1.12	0.7062	1.778	0.6292	0.968235
	7	rs13233421	48467355	C	1.101	0.7439	1.63	0.6296	0.968235
	10	rs1800545	112837538	A	0.8281	0.3843	1.784	0.63	0.968235
	11	rs11245933	1083495	T	1.146	0.658	1.996	0.6301	0.968235
	17	rs2070919	72861991	T	0.9073	0.6106	1.348	0.6303	0.968235
	3	rs4303883	128890350	G	1.166	0.6222	2.187	0.6311	0.968235
	10	rs2295813	17157630	C	0.8378	0.4066	1.726	0.6314	0.968235
	1	rs2854451	226012614	A	0.8892	0.55	1.437	0.6317	0.968235
	14	rs6573722	24793647	C	0.9057	0.6041	1.358	0.6317	0.968235
	5	rs77328744	7698513	C	1.201	0.5673	2.543	0.6323	0.968235
	1	rs28969504	25890189	A	0.905	0.6011	1.362	0.6324	0.968235
	21	rs1893590	43619595	C	0.9093	0.6155	1.343	0.6328	0.968235
	1	rs1056607	225611661	C	1.113	0.7147	1.734	0.6354	0.968235
	6	rs2281818	33771779	T	0.8527	0.4389	1.657	0.6381	0.968235
	6	rs2281817	33771968	A	0.8527	0.4389	1.657	0.6381	0.968235
	1	rs1332018	110282972	G	0.8931	0.5571	1.432	0.6387	0.968235
	1	rs4970777	110283785	C	0.8931	0.5571	1.432	0.6387	0.968235
	14	rs17256902	24795495	A	1.102	0.7339	1.655	0.6391	0.968235
	16	rs3835163	84101240	A	0.9048	0.5956	1.375	0.6392	0.968235
	6	rs60474145	24445749	T	0.9121	0.6185	1.345	0.6426	0.968235
	7	rs2278127	134854564	C	0.8643	0.4669	1.6	0.6426	0.968235
	11	rs2071175	1074401	T	0.8967	0.5655	1.422	0.643	0.968235
	18	rs677452	21978278	A	0.9037	0.589	1.387	0.643	0.968235
	4	rs1453474	72423624	C	1.104	0.7272	1.675	0.6434	0.968235
	6	rs149486396	24463060	A	1.153	0.6296	2.112	0.6445	0.968235
	1	rs6413453	161192316	A	1.195	0.5596	2.55	0.6457	0.968235
	3	rs437805	195512103	A	1.147	0.6399	2.055	0.6457	0.968235
	9	rs34288833	137300003	G	0.8267	0.3672	1.861	0.6457	0.968235
	19	rs13306501	11238808	A	1.187	0.5694	2.474	0.6473	0.968235
	22	rs11568186	50502544	A	0.8541	0.4345	1.679	0.6475	0.968235
	1	rs3738579	182556036	G	1.124	0.6818	1.852	0.6477	0.968235
	2	rs2274412	215812297	A	0.9076	0.5987	1.376	0.6478	0.968235
	8	rs1799931	18258370	A	0.8896	0.5387	1.469	0.6478	0.968235
	10	rs3750707	101937969	G	1.106	0.7164	1.709	0.6485	0.968235
	2	rs17426207	215797332	T	0.9088	0.6017	1.373	0.6495	0.968235
	5	rs2243250	132009154	C	0.8901	0.5386	1.471	0.6497	0.968235
	2	rs4673925	215833415	G	1.106	0.7157	1.708	0.6508	0.968235
	15	rs2070895	58723939	A	0.9152	0.6234	1.343	0.6508	0.968235
	11	rs769217	34482908	T	1.102	0.7241	1.676	0.6509	0.968235
	16	rs7205403	84150454	A	1.096	0.7367	1.63	0.6512	0.968235
	5	rs55794239	43292908	A	1.118	0.689	1.814	0.6513	0.968235
	5	rs3733769	43297144	G	1.118	0.689	1.814	0.6513	0.968235
	5	rs12514399	43313570	T	1.118	0.689	1.814	0.6513	0.968235
	7	rs1007311	150696008	G	0.9133	0.6164	1.353	0.6513	0.968235
	17	rs2277698	76867017	T	0.9059	0.5901	1.391	0.6514	0.968235
	2	rs35231134	218990306	C	1.107	0.7102	1.725	0.6539	0.968235
	1	rs4651024	179312102	C	0.916	0.6238	1.345	0.6542	0.968235
	3	rs11276507	58522995	T	0.8949	0.5505	1.455	0.6544	0.968235
	13	rs4148437	95899354	G	0.8855	0.5197	1.509	0.6547	0.968235
	11	rs7396030	1083364	A	1.131	0.6587	1.943	0.6551	0.968235
	4	rs72554040	89152324	A	0.9162	0.6231	1.347	0.6561	0.968235
	9	rs1805334	110086149	G	0.9087	0.596	1.385	0.6564	0.968235
	8	rs34039115	144294582	T	0.9131	0.6116	1.363	0.6568	0.968235
	1	rs1476413	11852300	T	0.9016	0.5706	1.425	0.6573	0.968235
	17	rs1688149	72863030	C	0.9128	0.6091	1.368	0.6584	0.968235
	1	rs340839	214161820	G	0.9158	0.6197	1.353	0.6588	0.968235
	17	rs34038065	72860653	A	0.8835	0.5094	1.532	0.6592	0.968235
	9	rs59031144	139903352	A	0.9107	0.6006	1.381	0.6596	0.968235
	3	rs201950480	195511686	T	1.137	0.6415	2.016	0.6598	0.968235
	4	rs2231142	89052323	T	0.8341	0.3717	1.872	0.66	0.968235
	2	rs6745054	74450125	C	0.917	0.6225	1.351	0.661	0.968235
	2	rs1260326	27730940	T	1.086	0.7514	1.569	0.6614	0.968235
	4	rs2278862	75719761	C	1.092	0.7358	1.62	0.6627	0.968235
	2	rs2293571	27729480	A	1.134	0.6437	1.997	0.6637	0.968235
	1	rs1385129	43408966	A	0.9134	0.6069	1.375	0.664	0.968235
	7	rs17712299	48313881	C	0.8847	0.5088	1.538	0.6644	0.968235
	9	rs78197987	35740046	T	0.8593	0.4329	1.706	0.6646	0.968235
	4	rs6836632	48485075	A	0.9222	0.6393	1.33	0.6647	0.968235
	22	rs137137	43023535	A	0.9123	0.6021	1.382	0.6649	0.968235
	22	rs11568187	50502526	G	0.862	0.44	1.689	0.6651	0.968235
	19	rs4807499	1063930	T	1.183	0.5531	2.528	0.6654	0.968235
	22	rs139047	44323074	G	1.091	0.7358	1.617	0.6654	0.968235
	8	rs1042032	27402074	G	1.092	0.7323	1.629	0.6655	0.968235
	2	rs878972	113877713	C	0.8798	0.4919	1.574	0.666	0.968235
	16	rs2280024	84093062	A	0.9147	0.61	1.372	0.6664	0.968235
	12	rs3751156	121434302	T	0.8817	0.4972	1.564	0.6668	0.968235
	11	rs111520984	1092388	C	1.204	0.5157	2.809	0.6683	0.968235
	3	rs2302815	172365832	G	0.8919	0.528	1.507	0.6688	0.968235
	10	rs2273697	101563815	A	0.8666	0.4491	1.672	0.6694	0.968235
	2	rs3213891	136552371	G	0.9007	0.5562	1.458	0.6706	0.968235
	6	rs622591	160579527	T	0.9121	0.5967	1.394	0.6707	0.968235
	15	rs3959686	58430458	G	0.8845	0.5019	1.559	0.6713	0.968235
	21	rs2839158	47641794	T	0.8759	0.4749	1.616	0.6714	0.968235
	21	rs11558754	47642609	A	0.8759	0.4749	1.616	0.6714	0.968235
	2	rs55651232	74489318	A	0.9065	0.5747	1.43	0.6727	0.968235
	11	rs11245934	1083700	T	1.126	0.6494	1.952	0.6728	0.968235
	11	rs1695	67352689	G	1.115	0.6719	1.85	0.6737	0.968235
	10	rs10827499	19780543	T	1.09	0.7284	1.632	0.6744	0.968235
	6	rs9358767	24445829	A	0.9234	0.6355	1.342	0.6758	0.968235
	18	rs45493693	21852661	A	1.178	0.5472	2.535	0.6758	0.968235
	8	rs2294008	143761931	T	1.113	0.6728	1.843	0.6759	0.968235
	8	rs2978982	143763490	C	1.113	0.6728	1.843	0.6759	0.968235
	8	rs1045531	143763547	A	1.113	0.6728	1.843	0.6759	0.968235
	8	rs10216533	143763690	A	1.113	0.6728	1.843	0.6759	0.968235
	8	rs2976395	143763750	A	1.113	0.6728	1.843	0.6759	0.968235
	8	rs1045547	143763757	G	1.113	0.6728	1.843	0.6759	0.968235
	8	rs2976396	143764001	A	1.113	0.6728	1.843	0.6759	0.968235
	9	rs2066836	98238358	A	0.8591	0.4207	1.754	0.6767	0.968235
	16	rs139279676	50324561	T	0.8401	0.3701	1.907	0.677	0.968235
	1	rs117630904	154901677	A	1.187	0.5297	2.659	0.6774	0.968235
	6	rs4880	160113872	G	0.8998	0.5471	1.48	0.6774	0.968235
	3	rs3774396	42299737	A	1.092	0.7218	1.651	0.6778	0.968235
	6	rs2793434	24460679	C	0.9221	0.6286	1.353	0.6783	0.968235
	14	rs3136814	20923297	C	1.179	0.5412	2.567	0.6788	0.968235
	17	rs9911983	45885756	T	0.9102	0.5829	1.421	0.6789	0.968235
	11	rs5070	116708020	G	1.085	0.7353	1.602	0.6799	0.968235
	14	rs17102976	24798245	T	0.876	0.4667	1.644	0.6802	0.968235
	15	rs57763246	81595827	T	0.9046	0.561	1.459	0.6809	0.968235
	7	rs2072454	55214348	T	1.086	0.7325	1.611	0.681	0.968235
	10	rs1801232	16870912	T	1.138	0.6141	2.109	0.6813	0.968235
	2	rs17046446	24881666	A	0.8898	0.5095	1.554	0.6814	0.968235
	2	rs73959247	135809572	G	0.8864	0.498	1.578	0.6818	0.968235
	2	rs4148217	44099433	A	1.116	0.6608	1.883	0.6823	0.968235
	22	rs2294918	44342116	A	0.9047	0.5598	1.462	0.6826	0.968235
	20	rs3092096	44540966	C	1.083	0.7399	1.584	0.6827	0.968235
	8	rs6402	143960978	T	0.8605	0.4182	1.771	0.6832	0.968235
	10	rs11409967	17164760	A	0.8572	0.4073	1.804	0.6847	0.968235
	7	rs1233555	155599300	C	1.077	0.7504	1.546	0.6867	0.968235
	4	rs3804099	154624656	C	0.907	0.5643	1.458	0.6869	0.968235
	1	rs60923296	31846389	T	1.094	0.7063	1.695	0.6872	0.968235
	11	rs17881488	34492443	A	0.9168	0.6002	1.4	0.6876	0.968235
	5	rs20541	131995964	A	0.9159	0.5966	1.406	0.6881	0.968235
	1	rs80086311	179327412	C	0.8785	0.4667	1.654	0.6882	0.968235
	7	rs41301427	75614557	A	1.17	0.5415	2.529	0.6894	0.968235
	2	rs1980844	215862383	G	1.156	0.5672	2.355	0.6903	0.968235
	7	rs17661364	48315360	G	1.183	0.5184	2.698	0.6903	0.968235
	5	rs1056893	96245439	T	1.078	0.7436	1.564	0.6906	0.968235
	11	rs9988872	1103786	A	0.9161	0.5948	1.411	0.6909	0.968235
	21	rs34115287	47635176	C	0.8834	0.4786	1.631	0.6919	0.968235
	8	rs5283	143960597	A	0.9174	0.5987	1.406	0.692	0.968235
	11	rs2740375	618998	A	0.9271	0.6358	1.352	0.6938	0.968235
	16	rs7195310	56623191	C	0.9235	0.6209	1.374	0.6944	0.968235
	6	rs2282142	160557515	A	1.11	0.66	1.866	0.6948	0.968235
	6	rs3830886	42210936	G	1.182	0.5113	2.732	0.6957	0.968235
	12	rs1169301	121431300	T	0.9269	0.6333	1.356	0.6958	0.968235
	14	rs861529	104179314	T	0.8741	0.4431	1.724	0.6979	0.968235
	22	rs11568189	50502469	G	0.8698	0.4298	1.76	0.698	0.968235
	16	rs3817030	69350035	C	0.9095	0.5622	1.471	0.6989	0.968235
	11	rs35199625	74880370	A	0.8486	0.369	1.951	0.6992	0.968235
	4	rs3733628	110884296	T	1.106	0.6627	1.846	0.6994	0.968235
	6	rs2281820	33768897	A	0.8702	0.4287	1.766	0.7002	0.968235
	10	rs17115100	104591393	T	0.9253	0.6232	1.374	0.7002	0.968235
	10	rs1801241	16918972	G	0.9299	0.6421	1.347	0.7003	0.968235
	2	rs13412805	120282192	T	0.8612	0.4022	1.844	0.7004	0.968235
	2	rs2070069	136598357	G	0.9093	0.5605	1.475	0.7004	0.968235
	2	rs3087353	136623717	T	0.9093	0.5605	1.475	0.7004	0.968235
	2	rs2289048	136623900	G	0.9093	0.5605	1.475	0.7004	0.968235
	2	rs2289049	136624123	A	0.9093	0.5605	1.475	0.7004	0.968235
	2	rs2070068	136624155	A	0.9093	0.5605	1.475	0.7004	0.968235
	2	rs3087348	136624314	C	0.9093	0.5605	1.475	0.7004	0.968235
	6	SNV08509	42419875	T	1.198	0.4769	3.009	0.7006	0.968235
	8	rs2044822	82395825	G	0.8845	0.4732	1.654	0.7007	0.968235
	9	rs138615636	137270870	A	0.8498	0.3696	1.954	0.7017	0.968235
	9	rs78310111	137270989	A	0.8498	0.3696	1.954	0.7017	0.968235
	19	rs2303044	50885201	T	0.8993	0.5217	1.55	0.7022	0.968235
	6	rs6942189	24429249	T	0.9268	0.6269	1.37	0.7031	0.968235
	8	rs4538	143994702	G	0.9238	0.6142	1.39	0.7036	0.968235
	18	rs10853631	50936780	A	0.9279	0.6306	1.365	0.7039	0.968235
	15	rs17875502	81589448	A	1.105	0.6612	1.845	0.704	0.968235
	6	rs2228480	152420095	A	1.131	0.5991	2.135	0.7042	0.968235
	5	rs34677	33998768	A	0.901	0.5251	1.546	0.7053	0.968235
	2	rs1056827	38302177	A	1.082	0.7179	1.632	0.7056	0.968235
	3	rs111749909	187388335	A	1.123	0.615	2.049	0.7064	0.968235
	18	rs2848605	21912865	G	0.9256	0.619	1.384	0.7064	0.968235
	9	rs1805335	110081018	A	1.08	0.7218	1.617	0.7069	0.968235
	20	rs7121	57478807	C	1.081	0.7197	1.624	0.707	0.968235
	17	rs2071570	38257090	A	1.078	0.7279	1.596	0.708	0.968235
	5	rs12514393	43313531	T	1.098	0.6724	1.793	0.7085	0.968235
	5	rs2278008	33989518	C	0.9017	0.5235	1.553	0.7092	0.968235
	5	rs2243290	132018169	C	0.9092	0.5508	1.501	0.7097	0.968235
	2	rs34351934	215851303	G	1.145	0.5618	2.332	0.71	0.968235
	6	rs3025000	43746169	C	0.9306	0.637	1.36	0.7101	0.968235
	18	rs2000813	47093864	T	0.9171	0.5804	1.449	0.7108	0.968235
	2	rs3796109	74460685	T	1.125	0.6032	2.098	0.711	0.968235
	17	rs178797	16119054	A	1.145	0.5568	2.355	0.7127	0.968235
	2	rs2287618	169842809	T	0.9251	0.6111	1.4	0.7129	0.968235
	11	rs2851069	74862356	C	1.103	0.6551	1.856	0.7131	0.968235
	3	rs2259292	195501149	C	0.9186	0.5839	1.445	0.7133	0.968235
	9	rs4880189	139923265	A	1.077	0.7264	1.595	0.7134	0.968235
	15	rs1800588	58723675	T	0.9312	0.6366	1.362	0.7136	0.968235
	16	rs11607	84088047	T	1.078	0.7207	1.613	0.7144	0.968235
	16	rs17849043	84089767	T	1.078	0.7207	1.613	0.7144	0.968235
	1	rs668156	120293568	A	0.8645	0.3955	1.89	0.7152	0.968235
	2	rs4148776	169870882	G	1.12	0.6082	2.062	0.7162	0.968235
	7	rs2471231	45697297	T	1.167	0.5067	2.686	0.7173	0.968235
	17	rs141144358	38251385	T	1.096	0.6679	1.797	0.7175	0.968235
	18	rs34474737	47088655	G	0.919	0.5812	1.453	0.7179	0.968235
	2	rs4148327	234675826	C	1.117	0.6121	2.037	0.719	0.968235
	17	rs3729508	26109030	T	1.07	0.7386	1.55	0.7202	0.968235
	8	rs8417	11667179	T	0.9316	0.6322	1.373	0.7204	0.968235
	1	rs117558051	179324648	G	0.8913	0.4743	1.675	0.7208	0.968235
	2	rs2286963	211060050	G	0.9314	0.6306	1.376	0.7211	0.968235
	14	rs11622863	24795258	C	1.077	0.7162	1.619	0.7216	0.968235
	18	rs2229616	58039276	T	0.8504	0.348	2.078	0.7223	0.968235
	22	rs11568188	50502491	C	0.8798	0.4334	1.786	0.723	0.968235
	10	rs743572	104597152	A	1.073	0.7261	1.586	0.7232	0.968235
	4	rs11568980	110890090	G	1.095	0.6628	1.809	0.7234	0.968235
	9	rs2274873	107602678	A	0.8632	0.3819	1.951	0.7238	0.968235
	2	rs2303425	47630213	C	0.9244	0.5971	1.431	0.7243	0.968235
	12	rs10841611	20903757	T	1.074	0.7217	1.599	0.7244	0.968235
	5	rs457106	118813240	T	1.065	0.7507	1.51	0.7249	0.968235
	19	rs1799785	45868291	G	0.9175	0.5667	1.485	0.726	0.968235
	1	rs141309546	55319936	C	0.8916	0.4683	1.698	0.727	0.968235
	14	rs1957106	35873770	A	1.086	0.6834	1.725	0.7276	0.968235
	20	rs79345291	57486298	T	1.15	0.5239	2.523	0.728	0.968235
	15	rs6078	58833993	A	1.082	0.6927	1.691	0.7282	0.968235
	1	rs17848595	57158051	A	1.085	0.684	1.722	0.7285	0.968235
	11	rs3135507	116661488	T	0.9006	0.4987	1.626	0.7285	0.968235
	7	rs10276036	87180198	T	0.9343	0.6362	1.372	0.7287	0.968235
	1	rs4147561	110230098	T	1.106	0.6263	1.952	0.7289	0.968235
	5	rs2303027	150503784	T	0.9307	0.6201	1.397	0.729	0.968235
	19	rs3764642	1040046	A	1.074	0.7187	1.603	0.729	0.968235
	1	rs11576517	179310262	T	1.069	0.7306	1.566	0.7298	0.968235
	22	rs8137925	31218133	A	1.074	0.7137	1.618	0.7307	0.968235
	6	rs2076316	24489741	C	0.914	0.5472	1.526	0.731	0.968235
	22	rs2072873	50499967	C	1.07	0.7281	1.572	0.7313	0.968235
	2	rs3806471	44066174	T	1.09	0.6665	1.783	0.7315	0.968235
	16	rs2240735	4027605	C	1.075	0.7103	1.628	0.7317	0.968235
	2	rs17561	113537223	A	1.103	0.6298	1.93	0.7324	0.968235
	2	rs1800587	113542960	A	1.103	0.6298	1.93	0.7324	0.968235
	2	rs1800794	113543273	A	1.103	0.6298	1.93	0.7324	0.968235
	5	rs2549797	96245518	G	1.067	0.7343	1.552	0.7325	0.968235
	11	rs4944946	71159429	A	0.9352	0.6367	1.374	0.7327	0.968235
	2	rs12475426	27599132	A	1.106	0.6208	1.97	0.7328	0.968235
	2	rs1104	27599875	G	1.106	0.6208	1.97	0.7328	0.968235
	2	rs813592	27721971	C	1.106	0.6208	1.97	0.7328	0.968235
	11	rs2070045	121448090	G	1.069	0.7292	1.567	0.7329	0.968235
	20	rs6087990	31349908	T	1.092	0.659	1.809	0.7329	0.968235
	2	rs1042656	120197670	G	0.9343	0.6317	1.382	0.7335	0.968235
	19	rs25483	44050981	A	0.8971	0.4793	1.679	0.7344	0.968235
	8	rs2976394	143763622	T	1.092	0.6558	1.819	0.7345	0.968235
	19	rs6413504	11241915	G	0.9322	0.621	1.399	0.7348	0.968235
	5	rs3838654	150537508	A	0.8806	0.4196	1.848	0.7366	0.968235
	6	rs2758332	160106088	A	0.9186	0.5597	1.508	0.7369	0.968235
	9	rs201255412	135944524	T	0.9102	0.5246	1.579	0.7378	0.968235
	7	rs2302433	75615200	T	0.8976	0.4763	1.692	0.7383	0.968235
	3	rs3103954	195516630	G	1.086	0.6684	1.766	0.7384	0.968235
	3	rs2177336	195516878	T	1.086	0.6684	1.766	0.7384	0.968235
	3	rs1106502	195517258	G	1.086	0.6684	1.766	0.7384	0.968235
	3	rs1104760	195517321	G	1.086	0.6684	1.766	0.7384	0.968235
	3	rs882605	195517553	A	1.086	0.6684	1.766	0.7384	0.968235
	8	rs2978974	143751864	A	1.069	0.721	1.586	0.7385	0.968235
	7	rs33966546	150759978	T	0.9373	0.6382	1.377	0.7412	0.968235
	3	rs7641344	123135244	A	0.9331	0.6185	1.408	0.7414	0.968235
	5	rs2247114	475104	A	0.9325	0.6156	1.413	0.7416	0.968235
	11	rs11245928	1080846	G	0.8797	0.4103	1.886	0.7417	0.968235
	7	rs731049	25019921	T	0.9298	0.6021	1.436	0.7428	0.968235
	6	rs2235502	24490028	T	1.107	0.602	2.037	0.7429	0.968235
	4	rs10050311	87754419	T	1.081	0.6765	1.728	0.7443	0.968235
	15	rs1648348	50474766	A	0.9222	0.567	1.5	0.7443	0.968235
	2	rs2287616	169847412	G	1.097	0.6289	1.912	0.7451	0.968235
	11	rs150933688	129992369	A	1.15	0.4953	2.67	0.7452	0.968235
	2	rs72819488	95947099	A	0.9105	0.5172	1.603	0.7453	0.968235
	1	rs2244397	11590919	A	1.063	0.7326	1.544	0.7463	0.968235
	7	rs540946679	87051465	G	0.8753	0.3904	1.963	0.7466	0.968235
	17	rs552432	72860253	G	0.9386	0.6389	1.379	0.7469	0.968235
	22	rs11568171	50523417	A	0.9085	0.5071	1.627	0.7469	0.968235
	22	rs5771349	50506810	G	1.1	0.6164	1.963	0.7472	0.968235
	16	rs2230739	4033436	C	1.072	0.7036	1.632	0.7475	0.968235
	3	rs2072583	8775457	A	1.071	0.7055	1.625	0.7476	0.968235
	5	rs2636961	118862971	C	1.111	0.5839	2.116	0.7477	0.968235
	8	rs17553559	11659892	T	1.147	0.4978	2.642	0.7477	0.968235
	8	rs17524874	11659928	G	1.147	0.4978	2.642	0.7477	0.968235
	8	rs17524888	11660078	T	1.147	0.4978	2.642	0.7477	0.968235
	8	rs112697889	11666654	C	1.147	0.4978	2.642	0.7477	0.968235
	8	rs117435442	11666733	C	1.147	0.4978	2.642	0.7477	0.968235
	8	rs112053152	11666758	T	1.147	0.4978	2.642	0.7477	0.968235
	15	rs1048943	75012985	C	1.072	0.7008	1.641	0.748	0.968235
	9	rs1800977	107690450	A	1.076	0.6866	1.687	0.7485	0.968235
	8	rs4997	37822769	A	0.9232	0.5663	1.505	0.7487	0.968235
	11	rs12364988	121367626	C	0.9388	0.637	1.384	0.7498	0.968235
	7	rs3735672	45688233	A	0.9117	0.5163	1.61	0.7501	0.968235
	1	rs1056608	225609884	A	1.103	0.6017	2.024	0.7503	0.968235
	11	rs2279238	47282024	C	0.9383	0.6339	1.389	0.7505	0.968235
	1	rs6690434	182558819	G	1.084	0.6595	1.781	0.751	0.968235
	2	rs4148221	44102491	T	0.8776	0.3917	1.966	0.7511	0.968235
	3	rs2306628	47458750	T	1.118	0.5578	2.242	0.7526	0.968235
	1	rs2854450	226012577	T	0.8768	0.3871	1.986	0.7527	0.968235
	17	rs690371	72859078	G	0.9395	0.6368	1.386	0.7531	0.968235
	2	rs3732183	47693959	A	1.067	0.7134	1.595	0.7533	0.968235
	20	rs11906160	33565755	A	0.9119	0.5127	1.622	0.7535	0.968235
	20	rs55734215	33585437	T	0.9119	0.5127	1.622	0.7535	0.968235
	1	rs1554286	206944233	A	1.06	0.7341	1.532	0.7543	0.968645
	4	rs1799723	26492175	C	1.068	0.7049	1.617	0.7575	0.972133
	15	rs6074	58860963	A	1.07	0.6937	1.652	0.7582	0.97226
	2	rs10498027	215820013	A	1.073	0.6843	1.683	0.7588	0.97226
	12	rs3751180	125626685	T	1.091	0.6262	1.899	0.7594	0.97226
	1	rs3738047	226016633	A	0.9335	0.6003	1.451	0.7599	0.97226
	10	rs6163	104596924	C	1.063	0.7196	1.569	0.7603	0.97226
	17	rs333938	67323781	T	0.9408	0.6356	1.393	0.7605	0.97226
	11	rs670	116708413	T	0.9334	0.5972	1.459	0.7621	0.972338
	8	rs2976391	143762724	A	1.059	0.7289	1.54	0.7622	0.972338
	5	rs446382	176517461	T	0.8769	0.3743	2.054	0.7623	0.972338
	14	rs928554	64694195	C	1.072	0.6836	1.68	0.763	0.972338
	14	rs1760944	20923149	G	0.9447	0.6525	1.368	0.7631	0.972338
	7	rs2066992	22768249	T	0.9411	0.632	1.401	0.7649	0.972338
	2	rs679899	21250914	G	1.079	0.6536	1.783	0.7655	0.972338
	2	rs59331897	133174044	G	0.893	0.424	1.881	0.7658	0.972338
	2	rs4148323	234669144	A	0.9334	0.5926	1.47	0.7661	0.972338
	2	rs13306194	21252534	A	0.8978	0.4394	1.834	0.7675	0.972338
	5	rs2287939	33998883	A	1.071	0.6773	1.695	0.7682	0.972338
	9	rs57213430	139923507	C	1.062	0.712	1.584	0.7682	0.972338
	5	rs60865693	159661754	T	0.9124	0.4946	1.683	0.7693	0.972338
	22	rs370580998	32438499	G	1.115	0.5376	2.314	0.7693	0.972338
	5	rs6888761	159625610	G	1.083	0.6315	1.859	0.7712	0.972338
	8	rs11538388	144295782	T	0.9415	0.6271	1.413	0.7712	0.972338
	18	rs72933411	50929276	G	0.9431	0.6347	1.401	0.7718	0.972338
	7	rs2361519	48287840	A	0.9126	0.4914	1.695	0.7723	0.972338
	7	rs6583483	48313949	T	0.9126	0.4914	1.695	0.7723	0.972338
	12	rs3809208	20847996	C	0.9031	0.452	1.804	0.7728	0.972338
	11	rs11603330	71153459	A	0.9458	0.6465	1.384	0.7739	0.972338
	11	rs1044482	71155171	T	0.9458	0.6465	1.384	0.7739	0.972338
	3	rs2241766	186570892	G	1.059	0.7142	1.571	0.7745	0.972338
	2	rs7604576	25047408	A	1.071	0.6685	1.717	0.7747	0.972338
	11	rs41401046	1082424	A	0.8925	0.4092	1.947	0.7751	0.972338
	11	rs11245936	1084362	A	0.8925	0.4092	1.947	0.7751	0.972338
	2	rs3087343	136622543	G	0.9072	0.4644	1.772	0.7756	0.972338
	2	rs1057031	136633962	A	0.9072	0.4644	1.772	0.7756	0.972338
	11	rs4756196	35198108	G	1.066	0.685	1.66	0.7757	0.972338
	5	rs1030199	150537629	T	0.9351	0.5891	1.484	0.7761	0.972338
	1	rs1537234	110279821	C	0.9349	0.5873	1.488	0.7764	0.972338
	7	rs4720470	44561884	T	0.9471	0.6503	1.379	0.7769	0.972338
	5	rs1130435	159659273	T	0.9448	0.6379	1.399	0.777	0.972338
	7	rs1880738	48285485	C	1.059	0.7121	1.575	0.777	0.972338
	3	rs7640893	42554426	C	1.057	0.7178	1.557	0.778	0.972899
	7	rs2167270	127881349	A	1.074	0.652	1.77	0.7787	0.972899
	8	rs1126452	27401964	C	1.058	0.7156	1.563	0.7789	0.972899
	4	rs3756067	74269645	A	1.063	0.6943	1.627	0.7794	0.97292
	6	rs11758463	33762625	G	0.8969	0.4172	1.928	0.7806	0.973081
	7	rs2235033	87179143	G	0.9468	0.6441	1.392	0.781	0.973081
	11	rs909217	71146577	A	0.9476	0.6478	1.386	0.7814	0.973081
	12	rs2464195	121435475	G	1.055	0.722	1.542	0.7816	0.973081
	22	rs137919	50499964	C	0.9467	0.6422	1.396	0.7822	0.973081
	14	rs8904	35871217	A	1.057	0.7134	1.566	0.7826	0.973081
	17	rs939347	38256693	A	1.056	0.7149	1.561	0.7833	0.973081
	19	rs5925	11230881	C	0.942	0.615	1.443	0.7834	0.973081
	2	rs231775	204732714	A	1.054	0.7231	1.537	0.784	0.973225
	11	rs2282649	121478958	T	1.053	0.7256	1.528	0.7855	0.973923
	1	rs2235662	11595203	G	0.9391	0.5967	1.478	0.7859	0.973923
	2	rs1041968	21232804	A	0.8977	0.411	1.96	0.7864	0.973923
	9	rs74730629	35739968	G	0.9192	0.4993	1.692	0.7865	0.973923
	10	rs6162	104596981	G	1.054	0.7169	1.55	0.789	0.974056
	16	rs2280026	84088026	C	0.9413	0.6037	1.468	0.7895	0.974056
	18	rs2229082	50936994	C	0.9485	0.6434	1.398	0.7895	0.974056
	18	rs11873515	50937026	G	0.9485	0.6434	1.398	0.7895	0.974056
	11	rs549908	112020916	G	1.105	0.5289	2.309	0.7906	0.974056
	7	rs1049654	80275455	C	1.055	0.7084	1.572	0.7909	0.974056
	1	rs2076468	11589911	A	1.052	0.7234	1.529	0.7919	0.974056
	14	rs11622527	24795115	T	1.058	0.6971	1.604	0.7923	0.974056
	3	rs11328368	42305654	T	1.055	0.7095	1.568	0.7927	0.974056
	11	rs3741354	3128448	T	0.9167	0.4792	1.754	0.7927	0.974056
	12	rs1169288	121416650	C	1.056	0.7015	1.59	0.794	0.974056
	17	rs1060826	26089867	T	0.9326	0.5524	1.575	0.794	0.974056
	2	rs3754688	136590795	T	0.9376	0.5774	1.523	0.7946	0.974056
	9	rs2230806	107620867	C	0.9501	0.6437	1.403	0.7968	0.974056
	2	rs57757577	120221861	A	0.9447	0.6126	1.457	0.7971	0.974056
	11	rs28364617	71159764	G	0.9515	0.6505	1.392	0.7977	0.974056
	11	rs12361540	74861545	A	1.057	0.6914	1.616	0.7977	0.974056
	3	rs9865941	172365619	G	0.9523	0.6544	1.386	0.7986	0.974056
	22	rs2284090	43043087	A	1.055	0.6993	1.592	0.7986	0.974056
	2	rs10445704	234600274	A	1.054	0.7005	1.587	0.7996	0.974056
	2	rs6759892	234601669	G	1.054	0.7005	1.587	0.7996	0.974056
	2	rs1105880	234601965	G	1.054	0.7005	1.587	0.7996	0.974056
	14	rs36219113	20922973	A	1.106	0.5057	2.421	0.8001	0.974056
	17	rs2272012	1542153	G	1.087	0.5686	2.079	0.8006	0.974056
	17	rs2272011	1542190	G	1.087	0.5686	2.079	0.8006	0.974056
	14	rs11845046	39716201	G	0.9525	0.6512	1.393	0.8019	0.974056
	10	rs10827628	19884264	A	0.9554	0.6687	1.365	0.8021	0.974056
	22	rs2301816	31266546	T	1.057	0.6839	1.632	0.8041	0.974056
	19	rs75285034	35551240	C	1.083	0.5751	2.041	0.8043	0.974056
	8	rs4539	143996539	C	0.9456	0.6074	1.472	0.8044	0.974056
	8	rs4546	143996553	A	0.9456	0.6074	1.472	0.8044	0.974056
	17	rs3826317	72869648	T	0.9336	0.5418	1.609	0.8045	0.974056
	11	rs3740839	74877004	A	0.9524	0.6472	1.402	0.8047	0.974056
	6	rs2758343	160114572	T	0.9398	0.5741	1.539	0.8051	0.974056
	9	rs334354	101908915	A	1.054	0.6915	1.606	0.8069	0.974056
	21	rs3737413	27348372	G	0.9501	0.6298	1.433	0.8071	0.974056
	22	rs6010164	50515270	C	0.9293	0.515	1.677	0.8078	0.974056
	22	rs6010165	50515273	A	0.9293	0.515	1.677	0.8078	0.974056
	16	rs201730712	28508491	G	0.9075	0.4144	1.987	0.8081	0.974056
	1	rs1994798	11854755	G	1.056	0.6769	1.648	0.8093	0.974056
	11	rs2167079	47270255	C	1.051	0.703	1.57	0.8095	0.974056
	10	rs3740051	69643959	G	0.948	0.6136	1.465	0.8099	0.974056
	7	rs2247685	45743128	T	0.9529	0.6432	1.412	0.8101	0.974056
	7	rs562372415	142460778	C	1.069	0.6174	1.852	0.8109	0.974056
	15	rs11073001	81592802	G	0.9457	0.5978	1.496	0.8115	0.974056
	6	rs2076317	24490147	G	0.9407	0.5685	1.557	0.8121	0.974056
	5	rs3806871	43298951	G	1.066	0.6292	1.806	0.8125	0.974056
	11	rs12422149	74883577	A	1.048	0.7113	1.543	0.8131	0.974056
	3	rs13069836	42307909	T	1.05	0.7002	1.575	0.8132	0.974056
	6	rs2297374	160575985	C	1.047	0.7173	1.527	0.8132	0.974056
	12	rs10774774	110011229	T	0.9338	0.5279	1.652	0.814	0.974056
	12	rs10774775	110011230	T	0.9338	0.5279	1.652	0.814	0.974056
	22	rs137931	50524250	T	1.076	0.583	1.987	0.814	0.974056
	22	rs137932	50524400	A	1.076	0.583	1.987	0.814	0.974056
	11	rs2070667	116701669	A	1.058	0.66	1.697	0.8143	0.974056
	1	rs1131820	154744852	A	1.083	0.5584	2.099	0.8144	0.974056
	19	rs5930	11224265	A	0.9565	0.6597	1.387	0.8145	0.974056
	11	rs2298586	129997817	A	1.058	0.6624	1.688	0.8147	0.974056
	5	rs3195676	34008100	T	1.052	0.6884	1.606	0.8161	0.97515
	12	rs1799986	57535266	T	1.078	0.5714	2.033	0.817	0.97544
	5	rs455949	118837834	G	1.042	0.7308	1.487	0.8189	0.97544
	18	rs17759233	55319444	A	0.9508	0.6167	1.466	0.8194	0.97544
	7	rs2877098	41743294	T	1.047	0.7074	1.549	0.8198	0.97544
	6	rs6928435	24467366	T	1.075	0.5764	2.003	0.8209	0.97544
	8	rs4736369	143751698	T	1.054	0.6677	1.664	0.821	0.97544
	17	rs2070921	72860654	A	1.067	0.6054	1.881	0.8219	0.97544
	14	rs2332323	24804107	T	1.048	0.6919	1.588	0.8239	0.97544
	3	rs111432380	42554479	A	1.046	0.7051	1.551	0.8241	0.97544
	11	rs360717	112034725	A	1.087	0.5205	2.27	0.8242	0.97544
	11	rs360718	112034739	C	1.087	0.5205	2.27	0.8242	0.97544
	11	rs529623	117693255	T	1.053	0.6688	1.657	0.8243	0.97544
	8	rs4536	143995761	C	1.046	0.7044	1.552	0.8251	0.97544
	3	rs78338106	195513207	G	1.087	0.5186	2.277	0.8258	0.97544
	4	rs1062677	72433545	C	1.059	0.6351	1.765	0.8264	0.97544
	7	rs10258429	55238087	T	1.082	0.5363	2.182	0.8264	0.97544
	1	rs10914367	31846206	A	0.9545	0.6283	1.45	0.8274	0.97544
	8	rs61751131	143961445	C	0.9253	0.4602	1.861	0.8276	0.97544
	7	rs2072094	25020024	T	0.9457	0.5703	1.568	0.8286	0.97544
	2	rs4674258	218990586	T	1.055	0.648	1.717	0.8304	0.97544
	2	rs2230054	219000310	T	1.055	0.648	1.717	0.8304	0.97544
	19	rs2279796	1059004	G	1.041	0.7191	1.507	0.8313	0.97544
	11	rs2851074	74870419	T	1.046	0.6923	1.58	0.8314	0.97544
	4	rs1799746	3521754	T	1.074	0.5563	2.073	0.8317	0.97544
	15	rs4346163	81489339	A	1.053	0.6555	1.69	0.8317	0.97544
	7	rs2303940	150773165	T	1.09	0.4908	2.422	0.832	0.97544
	7	rs2303941	150773287	C	1.09	0.4908	2.422	0.832	0.97544
	10	rs3740360	96025491	C	0.9083	0.3717	2.22	0.8329	0.97544
	17	rs560323	72864768	G	1.043	0.7035	1.547	0.833	0.97544
	17	rs12942647	38257149	A	1.043	0.705	1.543	0.8335	0.97544
	2	rs1042031	21225753	T	0.9376	0.514	1.71	0.8336	0.97544
	11	rs56258965	118900338	A	0.9239	0.4406	1.937	0.834	0.97544
	7	rs1805121	150648789	T	0.9492	0.5821	1.548	0.8344	0.97544
	17	rs2301837	48738266	T	1.076	0.5395	2.148	0.8344	0.97544
	11	rs10902081	1079809	T	1.06	0.6136	1.831	0.8347	0.97544
	17	rs3833107	72868129	A	1.063	0.5967	1.894	0.8352	0.97544
	11	rs11236359	74870884	A	0.9564	0.6279	1.457	0.8356	0.97544
	9	rs34109829	137271756	C	1.04	0.718	1.506	0.836	0.97544
	11	rs2712807	74861881	G	0.9602	0.6527	1.413	0.8365	0.97544
	2	rs676210	21231524	G	0.9559	0.6224	1.468	0.8367	0.97544
	19	rs4147914	1049269	A	0.9571	0.6299	1.454	0.8371	0.97544
	7	rs4917152	48506566	G	0.9549	0.6149	1.483	0.8372	0.97544
	7	rs4917154	48506707	G	0.9549	0.6149	1.483	0.8372	0.97544
	7	rs117022697	48311485	C	1.085	0.4954	2.376	0.8383	0.975991
	5	rs6895345	118827842	C	0.9634	0.6731	1.379	0.8387	0.975991
	5	rs10061349	150521624	T	1.054	0.6347	1.75	0.8394	0.975991
	7	rs17060	48237824	T	1.047	0.6727	1.628	0.8397	0.975991
	4	rs4693788	87770462	A	1.064	0.581	1.95	0.8401	0.975991
	5	rs10941112	34004707	T	0.959	0.6342	1.45	0.8426	0.978331
	14	rs4900442	100158241	C	0.9581	0.6249	1.469	0.8444	0.978411
	2	rs4148209	44071625	C	1.053	0.6266	1.77	0.8452	0.978411
	2	rs4148210	44071639	C	1.053	0.6266	1.77	0.8452	0.978411
	2	rs4148211	44071743	A	1.053	0.6266	1.77	0.8452	0.978411
	2	rs72999234	133174374	C	0.9295	0.4446	1.944	0.8461	0.978411
	2	rs34714906	133175152	T	0.9295	0.4446	1.944	0.8461	0.978411
	11	rs7118396	47269936	C	0.9621	0.6498	1.424	0.8469	0.978411
	5	rs2303032	150510757	T	0.9387	0.4922	1.79	0.8476	0.978411
	16	rs17702834	69354682	T	0.9502	0.5618	1.607	0.8489	0.978411
	2	rs748841	136558157	T	0.9613	0.6404	1.443	0.849	0.978411
	2	rs12988076	136569848	A	0.9613	0.6404	1.443	0.849	0.978411
	2	rs6719488	136575199	T	0.9613	0.6404	1.443	0.849	0.978411
	5	rs1295686	131995843	T	0.9588	0.621	1.48	0.8493	0.978411
	11	rs117787954	1082384	A	1.09	0.446	2.666	0.8495	0.978411
	22	rs6010260	50515843	A	0.9476	0.5422	1.656	0.8502	0.978411
	7	rs662	94937446	T	0.9607	0.632	1.46	0.8512	0.978411
	7	rs2461106	45724696	C	0.9564	0.599	1.527	0.8517	0.978411
	2	rs2070959	234602191	G	1.041	0.6859	1.579	0.8518	0.978411
	6	rs2277119	46609905	T	1.045	0.6546	1.67	0.8523	0.978411
	19	rs1799782	44057574	A	0.9629	0.6467	1.434	0.8524	0.978411
	11	rs41493045	1090731	C	1.08	0.4744	2.457	0.8551	0.978769
	1	rs79134837	179326203	G	0.9428	0.4979	1.785	0.8564	0.978769
	11	rs736894	71152258	T	1.039	0.6888	1.566	0.8565	0.978769
	10	rs34407608	1066710	T	1.05	0.6182	1.783	0.8571	0.978769
	14	rs45442399	24791798	A	0.9478	0.5284	1.7	0.8572	0.978769
	5	rs10035235	40798644	T	1.039	0.6862	1.573	0.8574	0.978769
	7	rs200973660	142460339	A	0.9478	0.5265	1.706	0.858	0.978769
	10	rs7100661	19820222	C	0.9546	0.572	1.593	0.8588	0.978769
	3	rs17849079	178952020	T	1.08	0.46	2.535	0.86	0.978769
	5	rs79188488	150537884	G	0.9621	0.6261	1.478	0.8601	0.978769
	3	rs12491227	195955272	G	1.065	0.5261	2.157	0.8604	0.978769
	7	rs2285690	24902762	C	0.9588	0.6001	1.532	0.8604	0.978769
	1	rs5046	230850398	A	0.9483	0.5202	1.729	0.8625	0.978769
	2	rs41279776	120236332	C	1.039	0.676	1.595	0.8629	0.978769
	2	rs2305075	242194583	C	1.056	0.566	1.97	0.8639	0.978769
	19	rs3829687	1053299	T	0.9683	0.6697	1.4	0.8639	0.978769
	1	rs6687605	25889632	T	0.9656	0.6463	1.443	0.8642	0.978769
	1	rs6688931	25889672	G	0.9656	0.6463	1.443	0.8642	0.978769
	7	rs7830	150709571	G	1.035	0.6986	1.532	0.8649	0.978769
	13	rs2274407	95859035	A	1.063	0.5277	2.14	0.8649	0.978769
	1	rs17848596	57158150	T	0.9601	0.5998	1.537	0.8653	0.978769
	10	rs77726240	19787382	T	0.9421	0.4728	1.877	0.8653	0.978769
	19	rs2305744	35556123	G	1.032	0.7143	1.492	0.8656	0.978769
	7	rs574391339	142460779	T	1.049	0.6032	1.823	0.8665	0.978769
	10	rs3824610	101610306	T	0.9306	0.4018	2.156	0.8667	0.978769
	6	rs3765234	16129498	T	0.9551	0.5566	1.639	0.8677	0.978769
	3	rs11709323	178916519	C	0.9488	0.5092	1.768	0.8686	0.978769
	20	rs3746448	33572979	T	1.051	0.5789	1.91	0.869	0.978769
	1	rs372577306	55353410	T	1.071	0.4745	2.416	0.8695	0.978769
	1	rs534013174	55353414	C	1.071	0.4745	2.416	0.8695	0.978769
	12	rs735396	121438844	T	1.032	0.7075	1.505	0.8698	0.978769
	21	rs2829997	27326859	G	1.035	0.6868	1.559	0.8698	0.978769
	18	rs17063905	55254104	C	1.034	0.6941	1.54	0.87	0.978769
	11	rs7125268	74880856	A	0.9677	0.6529	1.434	0.8701	0.978769
	16	rs3751830	1128406	T	0.959	0.5801	1.585	0.8704	0.978769
	9	rs2020927	107553185	G	0.965	0.6263	1.487	0.8715	0.978769
	8	rs11786991	71068183	T	1.037	0.6666	1.614	0.8717	0.978769
	15	rs8037800	81489324	A	0.9692	0.662	1.419	0.8721	0.978769
	7	rs699511	43810695	A	1.035	0.6838	1.565	0.8722	0.978769
	3	rs275653	148415545	G	1.043	0.6229	1.747	0.8723	0.978769
	10	rs2273773	69666598	C	1.034	0.6834	1.566	0.8728	0.978769
	2	rs10198064	215876371	C	1.062	0.5076	2.22	0.8738	0.978769
	22	rs150846072	36661455	T	1.068	0.4744	2.405	0.8738	0.978769
	2	rs34946978	234676872	T	1.066	0.4825	2.354	0.8747	0.978769
	21	rs2070655	27423561	T	1.03	0.7104	1.494	0.8748	0.978769
	2	rs1105879	234602202	C	1.034	0.6847	1.56	0.8751	0.978769
	9	rs2066715	107588033	T	1.033	0.6841	1.56	0.8772	0.979958
	17	rs2297512	26092555	G	0.9603	0.5741	1.606	0.8772	0.979958
	2	rs315952	113890304	T	1.031	0.695	1.53	0.8785	0.979958
	22	rs2076134	50508895	G	1.047	0.5809	1.887	0.8786	0.979958
	22	rs2076135	50508897	T	1.047	0.5809	1.887	0.8786	0.979958
	8	rs6989548	126033096	C	0.9416	0.4324	2.051	0.8796	0.979986
	8	rs2293985	126034052	T	0.9416	0.4324	2.051	0.8796	0.979986
	11	rs760241	71146691	A	1.036	0.6477	1.657	0.8829	0.982527
	9	rs143669673	139917547	T	0.9468	0.4547	1.972	0.8838	0.982527
	7	rs2188	48237802	C	0.9712	0.6555	1.439	0.8841	0.982527
	1	rs1801131	11854476	G	0.9674	0.6169	1.517	0.885	0.982527
	12	rs2280698	53497288	G	0.9615	0.5651	1.636	0.885	0.982527
	14	rs943881	100166300	C	0.9613	0.5622	1.644	0.8852	0.982527
	2	rs142349854	215838782	G	1.055	0.5115	2.175	0.8853	0.982527
	7	rs1128503	87179601	G	0.9726	0.6623	1.428	0.8872	0.98329
	7	rs2301935	44571460	G	0.9725	0.6599	1.433	0.8878	0.98329
	20	rs3918254	44640391	T	0.9674	0.6094	1.536	0.8882	0.98329
	12	rs2291075	21331625	T	1.033	0.6524	1.637	0.8886	0.98329
	11	rs314776	68133035	C	1.049	0.5318	2.071	0.8893	0.98329
	7	rs10261181	24911526	G	0.9675	0.607	1.542	0.8894	0.98329
	11	rs1049982	34460541	C	1.029	0.6864	1.543	0.8898	0.98329
	15	rs4448892	81489063	C	1.029	0.6862	1.542	0.8909	0.98329
	18	rs3764496	50912352	C	0.9729	0.6561	1.443	0.8912	0.98329
	11	rs879124214	1093618	C	0.9485	0.4438	2.027	0.8915	0.98329
	5	rs80055452	142077712	T	0.9608	0.5404	1.708	0.8916	0.98329
	22	rs2076126	50523880	A	1.051	0.5121	2.157	0.8919	0.98329
	18	rs2269219	55247454	A	0.9735	0.6586	1.439	0.8927	0.98329
	18	rs3813082	47088043	C	0.9539	0.4777	1.905	0.8936	0.98329
	7	rs705381	94953949	T	1.046	0.5406	2.023	0.894	0.98329
	9	rs10819636	101867112	T	1.029	0.6733	1.573	0.8941	0.98329
	11	rs74193969	1093600	A	0.9643	0.5643	1.648	0.8943	0.98329
	6	rs76421334	24489980	C	1.044	0.5495	1.984	0.8952	0.983436
	17	rs690418	72865239	T	0.974	0.6563	1.445	0.8958	0.983436
	3	rs2290532	31789582	T	0.9678	0.5928	1.58	0.8959	0.983436
	11	rs5093	116693354	A	0.9591	0.5096	1.805	0.8971	0.983589
	4	rs2231137	89061114	T	0.9754	0.6684	1.423	0.8974	0.983589
	12	rs73241801	21243001	T	0.9713	0.6213	1.518	0.8982	0.983589
	10	rs1004467	104594507	G	0.9749	0.6563	1.448	0.8998	0.983589
	10	rs7092566	19641231	G	0.9738	0.6428	1.475	0.9004	0.983589
	5	rs10477191	142077715	G	0.9742	0.6471	1.467	0.9005	0.983589
	13	rs1189466	95726541	A	0.9693	0.5938	1.582	0.9009	0.983589
	8	rs76189986	77912608	G	1.026	0.6857	1.535	0.9014	0.983589
	6	rs760904	24476553	G	1.025	0.6913	1.52	0.9015	0.983589
	8	rs113208440	16050338	A	1.024	0.6973	1.505	0.9021	0.983589
	7	rs62449168	48280454	A	0.9616	0.5154	1.794	0.9022	0.983589
	17	rs114592509	72864747	A	0.9665	0.5596	1.669	0.9028	0.983589
	16	rs11646758	88729650	C	0.9639	0.5301	1.753	0.9042	0.983589
	2	rs17501837	215901774	T	0.9754	0.6497	1.464	0.9044	0.983589
	6	rs2744571	24490146	C	0.9561	0.458	1.996	0.9048	0.983589
	15	rs34490804	50474900	T	1.039	0.5481	1.971	0.9059	0.983589
	16	rs2072341	4039141	A	1.036	0.5721	1.878	0.9061	0.983589
	7	rs1042077	117235055	T	1.023	0.6988	1.498	0.9063	0.983589
	2	rs4114768	234525824	A	0.9604	0.4898	1.883	0.9065	0.983589
	2	rs1042605	234527118	G	0.9604	0.4898	1.883	0.9065	0.983589
	2	rs17854828	234545861	T	0.9604	0.4898	1.883	0.9065	0.983589
	7	rs2303929	150761314	A	0.9777	0.6697	1.427	0.9068	0.983589
	6	rs58159269	43739446	C	0.9738	0.6189	1.532	0.9085	0.984528
	12	rs9658625	53497402	G	1.031	0.6065	1.751	0.9112	0.984528
	5	rs42409	176522728	C	0.9536	0.4116	2.209	0.9117	0.984528
	2	rs41281517	24949602	C	0.9689	0.5528	1.698	0.9122	0.984528
	11	rs500760	100909991	C	1.033	0.5765	1.85	0.9141	0.984528
	7	rs2069849	22771156	T	0.9492	0.3669	2.456	0.9144	0.984528
	8	rs10903343	11695872	T	1.036	0.5441	1.972	0.9145	0.984528
	9	rs2230808	107562804	T	1.024	0.6634	1.581	0.9146	0.984528
	17	rs79346200	16097953	T	1.041	0.4954	2.189	0.915	0.984528
	18	rs952245	61067959	T	0.9666	0.5148	1.815	0.9157	0.984528
	4	rs11568942	110882996	C	0.9657	0.5049	1.847	0.9159	0.984528
	7	rs1050171	55249063	A	0.9698	0.542	1.735	0.9177	0.984528
	2	rs12474980	234600116	A	1.03	0.5835	1.819	0.918	0.984528
	2	rs10532785	215797528	C	1.024	0.6518	1.609	0.9182	0.984528
	7	rs1549760	150755839	T	0.9807	0.675	1.425	0.9184	0.984528
	5	rs41290567	150502612	A	1.033	0.5533	1.929	0.9187	0.984528
	9	rs35178294	137271717	G	1.019	0.7056	1.473	0.9189	0.984528
	15	rs4778889	81588995	C	0.9768	0.6204	1.538	0.9193	0.984528
	2	rs2241759	25064193	G	0.981	0.6754	1.425	0.9197	0.984528
	16	rs2076420	1131373	A	0.9703	0.5382	1.749	0.92	0.984528
	19	rs2305745	35556281	G	0.9816	0.6824	1.412	0.9202	0.984528
	22	rs743889	43027356	A	0.979	0.6453	1.485	0.9204	0.984528
	8	rs10087214	143999726	A	0.9781	0.6335	1.51	0.9205	0.984528
	10	rs2271463	16982244	T	0.9774	0.6241	1.531	0.9206	0.984528
	16	rs3743631	84115483	G	0.9792	0.6467	1.483	0.9209	0.984528
	3	rs117646510	42573723	T	1.045	0.4387	2.487	0.9215	0.984528
	7	rs4917153	48506642	G	0.9783	0.6328	1.513	0.9215	0.984528
	2	rs1042034	21225281	T	1.022	0.6612	1.58	0.9222	0.984528
	19	rs3764648	1044753	T	1.022	0.6561	1.593	0.9226	0.984528
	14	rs17094917	94983906	A	0.9817	0.6746	1.429	0.923	0.984528
	8	rs6418	143996363	G	1.022	0.6519	1.603	0.9239	0.984528
	8	rs6399	143996365	A	1.022	0.6519	1.603	0.9239	0.984528
	2	rs497692	169789016	T	1.019	0.6873	1.511	0.9245	0.984528
	7	rs749228226	43797930	C	0.9607	0.418	2.208	0.9248	0.984528
	17	rs33937470	72869496	A	0.9735	0.5571	1.701	0.9248	0.984528
	12	rs2241280	4553332	G	0.9816	0.6591	1.462	0.9272	0.984893
	12	rs2241279	4553383	G	0.9816	0.6591	1.462	0.9272	0.984893
	5	rs2290280	86708721	A	0.9676	0.4754	1.97	0.9277	0.984893
	12	rs3763984	125587278	A	0.9707	0.5012	1.88	0.9297	0.984893
	2	rs2236783	136594158	A	1.019	0.6675	1.556	0.9298	0.984893
	10	rs1801225	17113563	C	0.9823	0.6597	1.463	0.9301	0.984893
	11	rs12221966	1090343	C	1.035	0.481	2.225	0.9307	0.984893
	1	rs11545566	179263003	A	1.017	0.6946	1.489	0.9316	0.984893
	1	rs5049	230850083	T	1.024	0.5899	1.779	0.9316	0.984893
	15	rs2280195	58467095	A	1.026	0.5667	1.859	0.9317	0.984893
	9	rs2067484	107602813	T	0.9829	0.6609	1.462	0.9319	0.984893
	10	rs28372851	101946033	A	1.029	0.538	1.967	0.9319	0.984893
	10	rs28372850	101946159	T	1.029	0.538	1.967	0.9319	0.984893
	12	rs7963279	20864356	T	1.027	0.5573	1.892	0.932	0.984893
	9	rs2297399	107599390	A	0.9828	0.6583	1.467	0.9325	0.984904
	22	rs1109585	43040921	T	1.018	0.6749	1.535	0.9332	0.985126
	2	rs6705421	242212672	A	1.026	0.5638	1.866	0.934	0.985147
	9	rs34532248	137271821	C	0.9846	0.6808	1.424	0.9342	0.985147
	17	rs2248814	26100321	A	0.9805	0.6046	1.59	0.9363	0.986644
	1	rs2817580	11561593	A	0.9836	0.6536	1.48	0.9366	0.986644
	13	rs1128105	43469157	A	0.9853	0.6769	1.434	0.9385	0.988127
	10	rs10827306	19641035	C	1.016	0.6709	1.539	0.9401	0.988314
	3	rs9855635	123047478	G	0.9774	0.5365	1.781	0.9404	0.988314
	1	rs41274776	207812791	G	1.016	0.6648	1.553	0.9415	0.988314
	22	rs11568185	50502636	A	1.022	0.5719	1.825	0.9422	0.988314
	22	rs11568184	50502650	A	1.022	0.5719	1.825	0.9422	0.988314
	3	rs1155705	30686414	A	0.9855	0.6632	1.465	0.9423	0.988314
	1	rs9429784	207700348	G	1.013	0.7062	1.454	0.9424	0.988314
	16	rs12599155	1131181	C	0.9842	0.6356	1.524	0.9431	0.988314
	16	rs2076421	1131393	A	0.9842	0.6356	1.524	0.9431	0.988314
	16	rs12933523	84115393	A	1.024	0.5243	2.002	0.9436	0.988323
	8	rs12056541	11659703	C	0.9864	0.6738	1.444	0.9441	0.988332
	3	rs422858	148415484	C	1.019	0.6033	1.72	0.9447	0.988445
	17	rs690514	72862593	T	0.9861	0.6613	1.47	0.9452	0.988454
	4	rs13125511	48484887	T	1.014	0.6755	1.523	0.9459	0.988672
	8	rs2229015	82357112	T	0.9872	0.6748	1.444	0.9472	0.989516
	4	rs3792683	100510903	G	1.017	0.6043	1.713	0.9486	0.990368
	8	rs316	19818436	A	1.015	0.6418	1.605	0.949	0.990368
	8	rs11136268	144294773	A	0.981	0.539	1.785	0.9498	0.990689
	3	rs77879173	195513203	T	1.023	0.4954	2.112	0.951	0.991225
	8	rs2162459	59411042	A	0.9876	0.6614	1.475	0.9513	0.991225
	4	rs35118024	48485250	T	0.989	0.6839	1.43	0.9531	0.992586
	4	rs10707727	87770771	A	1.018	0.5611	1.846	0.9537	0.992697
	9	rs879854	139912178	G	1.012	0.6757	1.515	0.9549	0.993347
	10	rs17115149	104597718	T	1.02	0.5047	2.062	0.9557	0.993347
	19	rs13306513	11218226	A	0.9801	0.4793	2.004	0.9561	0.993347
	1	rs4543768	22329645	T	0.9879	0.6398	1.525	0.9563	0.993347
	5	rs6867221	178391860	A	0.9895	0.6687	1.464	0.958	0.993585
	5	rs12719860	178391902	A	0.9895	0.6687	1.464	0.958	0.993585
	17	rs2297520	26108040	T	1.01	0.6947	1.469	0.9582	0.993585
	4	rs4148152	89060909	C	0.99	0.6776	1.446	0.9587	0.993585
	14	rs368799566	50788161	T	0.979	0.4354	2.201	0.959	0.993585
	21	rs72635017	27513207	A	0.9877	0.604	1.615	0.9607	0.994454
	17	rs75251269	72864887	T	0.9825	0.484	1.995	0.9611	0.994454
	3	rs3729679	178922430	G	1.01	0.6762	1.508	0.9618	0.994454
	4	rs6855305	186097045	T	1.01	0.678	1.503	0.9623	0.994454
	8	rs74968483	11666770	C	1.019	0.468	2.218	0.9628	0.994454
	3	rs1799923	42306294	A	1.009	0.6814	1.495	0.9633	0.994454
	11	rs1010159	121483401	T	1.009	0.6957	1.463	0.9633	0.994454
	3	rs2258447	195479256	T	1.011	0.6217	1.645	0.9643	0.994775
	11	rs2276345	121414456	C	1.01	0.6591	1.547	0.9646	0.994775
	3	rs2278959	31725316	A	0.9902	0.6352	1.544	0.9652	0.994883
	8	rs12547243	131921956	A	0.9919	0.68	1.447	0.9665	0.995029
	10	rs17417407	95931087	T	1.013	0.5361	1.915	0.9675	0.995029
	8	rs7827029	82360118	C	1.008	0.686	1.481	0.9678	0.995029
	2	rs2587690	120282477	A	0.9914	0.6505	1.511	0.9679	0.995029
	17	rs16971620	34202668	C	0.9823	0.4097	2.355	0.9682	0.995029
	17	rs1137933	26105932	A	0.9883	0.5499	1.776	0.9687	0.995029
	6	rs2793442	24463055	A	0.9925	0.6783	1.452	0.9691	0.995029
	6	rs1126617	24489652	T	0.9899	0.5908	1.659	0.9693	0.995029
	4	rs982424	100512412	C	1.01	0.6057	1.682	0.971	0.995389
	17	rs35893883	72861829	A	1.01	0.5762	1.77	0.9725	0.995389
	17	rs78642839	72865049	G	1.01	0.5762	1.77	0.9725	0.995389
	17	rs34037885	72868492	C	1.01	0.5762	1.77	0.9725	0.995389
	1	rs2071405	230850658	T	0.9904	0.5637	1.74	0.9732	0.995389
	2	rs10498030	215865575	C	1.007	0.6632	1.53	0.9734	0.995389
	11	rs1001179	34460231	T	1.014	0.4551	2.258	0.9735	0.995389
	13	rs1359184	43469211	A	0.9938	0.6826	1.447	0.974	0.995389
	12	rs1169294	121426594	A	0.9937	0.6725	1.468	0.9745	0.995389
	2	rs45625338	234637905	T	0.9905	0.551	1.781	0.9746	0.995389
	11	rs651821	116662579	C	1.008	0.6081	1.671	0.9753	0.995598
	6	rs35276216	24467061	G	1.007	0.6041	1.68	0.9775	0.996934
	22	rs11568179	50507019	A	1.008	0.5762	1.763	0.9776	0.996934
	13	rs1678339	95727780	T	0.9934	0.6132	1.609	0.9784	0.996943
	8	rs4922115	19822830	A	1.006	0.6365	1.591	0.9786	0.996943
	6	rs1867351	160543123	C	0.9946	0.6602	1.498	0.9792	0.997049
	18	rs1502229	50994208	T	0.995	0.6714	1.475	0.98	0.997079
	2	rs579275	169780366	T	1.005	0.6761	1.494	0.9806	0.997079
	13	rs11568658	95863008	A	1.007	0.558	1.818	0.9808	0.997079
	1	rs1060060	200143281	C	1.005	0.6715	1.503	0.9821	0.997079
	7	rs2069443	150755173	T	1.004	0.6891	1.464	0.9823	0.997079
	4	rs3108237	186112111	G	1.004	0.6742	1.496	0.9826	0.997079
	3	rs3733055	42577733	T	1.01	0.4272	2.386	0.9827	0.997079
	16	rs11647477	20774919	A	1.007	0.5218	1.943	0.9838	0.997533
	2	rs5742909	204732347	T	1.004	0.6403	1.575	0.9857	0.997533
	13	rs2274409	95860214	T	0.996	0.6409	1.548	0.9858	0.997533
	3	rs2291652	195477791	G	0.9958	0.6241	1.589	0.9859	0.997533
	20	rs80321795	33586765	C	0.9949	0.5543	1.786	0.9864	0.997533
	10	rs1609746	19636869	T	0.9965	0.659	1.507	0.9867	0.997533
	10	rs7100382	19620407	C	0.9968	0.6591	1.507	0.9878	0.997533
	10	rs7100403	19620439	G	0.9968	0.6591	1.507	0.9878	0.997533
	7	rs17712293	48311563	G	1.004	0.6032	1.67	0.9887	0.997533
	7	rs6955212	48314279	A	1.004	0.6032	1.67	0.9887	0.997533
	9	SNV09918	135937119	C	1.005	0.5072	1.991	0.9889	0.997533
	13	rs3742106	95673791	C	1.003	0.6695	1.502	0.9891	0.997533
	6	rs80196932	117996631	C	0.9969	0.6242	1.592	0.9897	0.997637
	17	rs1060822	26092631	A	0.9974	0.5948	1.673	0.9922	0.998497
	19	rs3752243	1054060	G	0.9982	0.6911	1.442	0.9925	0.998497
	21	rs466433	27543963	G	1.003	0.5506	1.826	0.9932	0.998497
[truncated: 13 more rows]
